# Supplementary material for: MoHG1 Regulates Fungal Development and Virulence in Magnaporthe oryzae
Source: J Fungi (Basel). 2024 Sep 21;10(9):663. doi: 10.3390/jof10090663 (PMC11433375; doi:10.3390/jof10090663)
Supplement: Supplementary file 1 [file jof-10-00663-s001.zip]

Archive with 5 entries (4 files):
- jof-3187329-supplementary/FigS1.jpg
- jof-3187329-supplementary/Table S1.xlsx
- jof-3187329-supplementary/Table S2.xlsx
- jof-3187329-supplementary/~$Table S1.xlsx
- jof-3187329-supplementary/
