# Supplementary material for: MoHG1 Regulates Fungal Development and Virulence in Magnaporthe oryzae
Source: J Fungi (Basel). 2024 Sep 21;10(9):663. doi: 10.3390/jof10090663 (PMC11433375; doi:10.3390/jof10090663)
Supplement: Supplementary file 1 [file jof-10-00663-s001.zip › jof-3187329-supplementary/Table S1.xlsx]

## Sheet: Sheet1
Table S1. The primers used in this study.
Name	Sequence (5'-3')	Description
KO_UP-f	TTTGAGCGGATGATGTTGT	Knock out fragment amplication
KO_UP-r	TTGACCTCCACTAGCTCCAGCCAAGCCAGCTTGGAGCAGATGTTCTT
KO_DOWN-f	GAATAGAGTAGATGCCGACCGCGGGTTTGTTTTCGCATTTGCATCCC
KO_DOWN-r	CGCCTTCTTTTGCACGTATG
MoHG1-f	ATGAAGTTCTCCTTTGTTGCC	Test for knock out stransformants
MoHG1-r	TTACACAATGAAACCCAGCAA
C1-f	ATTTGTCCCTGGTAGGAGATG
C1-r	GTATTGACCGATTCCTTGCGGTCCGAA
C2-f	GATGTAGGAGGGCGTGGATATGTCCT
C2-r	TGCACGTTTTGAGGATTGGA
actin-f	GAGTATGATGAGTCGGGTCCAG	qRT-PCR for rice defense genes
actin-r	ACACCAACAATCCCAAACAGAG
OsPR10a-f	AATGAGAGCCGCAGAAATGT
OsPR10a-r	GGCACATAAACACAACCACAA
OsMPK5-f	CCGCTGCAGAGAATCACAGTTG
OsMPK5-r	TCCTCGTTTAGAGCCTTCTGCTC
OsMPK6-f	ATCTGTTAGAGAAAATGCTG
OsMPK6-r	ATTGATGTCATGAAGAGAAG
OsMPK12-f	GAGTTTGAATTCGAGAGACG
OsMPK12-r	AGCATCTGTGGGTGATACTC
OsEDS1-f	CATTCCAAGAACGAGGACACTG
OsEDS1-r	CAAGACTCAAGGCTAGAACCGA
OsPAD4-f	CCAACATGTACCGCATCAAG
OsPAD4-r	GGTTGTTTCGGTGGTAGTGG
MGG_00623-f	CAGATCTTGGCTTTCGTAGGAACCCAATCTTCAAAATGCAGCCGCTCATTTCTGC	Overexpression vector construction for M.oryzae
MGG_00623-r	CGTGCGCAGAGGAGCCTGAATGTTGAGTGGAATGATTCAATTAGCCTTGCCTCTTT
MGG_00623（qPCR）-f	GCAATACCCCGGCTATCGAA	qRT-PCR for MGG_00623
MGG_00623（qPCR）-r	AGCTCGATTAGCGCCTCTTC
