# Supplementary material for: MoHG1 Regulates Fungal Development and Virulence in Magnaporthe oryzae
Source: J Fungi (Basel). 2024 Sep 21;10(9):663. doi: 10.3390/jof10090663 (PMC11433375; doi:10.3390/jof10090663)
Supplement: Supplementary file 1 [file jof-10-00663-s001.zip › jof-3187329-supplementary/Table S2.xlsx]

## Sheet: sheet1
Table S2. The transcriptome results in △Mohg1 compared with WT.
Gene_id	Gene name	Gene description	FC(Mohg1/WT)	Log2FC(△Mohg1/WT)	Pvalue	Padjust	Significant	Regulate
gene-MGG_08811	MGG_08811	hypothetical protein	0	-14.9422	1.66168e-34	1.4694e-32	yes	down
gene-MGG_15435	MGG_15435	hypothetical protein	9363.04	13.1928	2.2198e-19	6.10692e-18	yes	up
gene-MGG_15411	MGG_15411	hypothetical protein	8792.53	13.1021	4.82314e-25	2.2115e-23	yes	up
gene-MGG_17297	MGG_17297	hypothetical protein	6057.07	12.5644	2.51427e-23	9.62679e-22	yes	up
gene-MGG_03813	MGG_03813	hypothetical protein	4038.46	11.9796	5.91377e-22	2.05269e-20	yes	up
gene-MGG_07356	MGG_07356	hypothetical protein	2727.93	11.4136	4.3442e-21	1.38691e-19	yes	up
gene-MGG_00010	MGG_00010	hypothetical protein	2499.54	11.2874	2.82698e-19	7.62669e-18	yes	up
gene-MGG_05853	MGG_05853	hypothetical protein	2396.95	11.227	1.00395e-19	2.81764e-18	yes	up
gene-MGG_14113	MGG_14113	hypothetical protein	2262.34	11.1436	5.29325e-18	1.27107e-16	yes	up
gene-MGG_12198	MGG_12198	hypothetical protein	2245.19	11.1326	3.00142e-20	8.80048e-19	yes	up
gene-MGG_07824	MGG_07824	spherulin-1B	1956.46	10.934	9.8789e-37	9.65533e-35	yes	up
gene-MGG_10544	MGG_10544	hypothetical protein	1926.37	10.9117	5.03038e-18	1.21055e-16	yes	up
gene-MGG_14893	MGG_14893	hypothetical protein	1704.11	10.7348	3.78136e-18	9.25976e-17	yes	up
gene-MGG_10350	MGG_10350	lactoylglutathione lyase	1406.44	10.4578	6.01187e-11	6.4346e-10	yes	up
gene-MGG_02557	MGG_02557	hypothetical protein	1346.21	10.3947	7.99338e-17	1.73273e-15	yes	up
gene-MGG_04278	MGG_04278	hypothetical protein	1345.54	10.394	1.3116e-30	8.69874e-29	yes	up
gene-MGG_15491	MGG_15491	hypothetical protein	1151.07	10.1688	2.98774e-15	5.36062e-14	yes	up
gene-MGG_04298	MGG_04298	hypothetical protein	1083.12	10.081	7.13726e-16	1.41501e-14	yes	up
gene-MGG_05396	MGG_05396	hypothetical protein	1061.4	10.0518	1.87511e-16	3.93455e-15	yes	up
gene-MGG_10614	MGG_10614	isoflavone reductase	1039.67	10.0219	1.24027e-15	2.38261e-14	yes	up
gene-MGG_05854	MGG_05854	cytochrome P450 3A24	1012.12	9.98317	6.2525e-29	3.70561e-27	yes	up
gene-MGG_03812	MGG_03812	oxidoreductase	997.207	9.96175	1.63763e-15	3.06682e-14	yes	up
gene-MGG_08675	MGG_08675	hypothetical protein	977.394	9.9328	1.30631e-65	7.27747e-63	yes	up
gene-MGG_13993	MGG_13993	hypothetical protein	946.005	9.8857	1.89815e-31	1.33013e-29	yes	up
gene-MGG_10213	MGG_10213	hypothetical protein	918.165	9.84261	8.69869e-16	1.70635e-14	yes	up
gene-MGG_10760	MGG_10760	FAD-binding domain-containing protein	879.226	9.78009	1.68021e-13	2.48142e-12	yes	up
gene-MGG_15419	MGG_15419	hypothetical protein	877.134	9.77665	1.49509e-15	2.82823e-14	yes	up
gene-MGG_03800	MGG_03800	hypothetical protein	851.654	9.73412	6.81536e-15	1.19397e-13	yes	up
gene-MGG_17615	MGG_17615	hypothetical protein	776.433	9.60072	6.58815e-15	1.15781e-13	yes	up
gene-MGG_07584	MGG_07584	hypothetical protein	764.66	9.57868	1.01662e-14	1.72145e-13	yes	up
gene-MGG_08944	MGG_08944	hypothetical protein	676.559	9.40207	1.96071e-34	1.72018e-32	yes	up
gene-MGG_10216	MGG_10216	hypothetical protein	668.876	9.38559	5.39089e-14	8.36564e-13	yes	up
gene-MGG_09665	MGG_09665	hypothetical protein	648.745	9.34151	4.43437e-14	6.98837e-13	yes	up
gene-MGG_16170	MGG_16170	hypothetical protein	636.348	9.31367	5.3988e-13	7.5098e-12	yes	up
gene-MGG_00022	MGG_00022	bassianolide synthetase	619.217	9.2743	6.5846e-18	1.5643e-16	yes	up
gene-MGG_10455	MGG_10455	hypothetical protein	615.424	9.26544	3.18888e-14	5.09763e-13	yes	up
gene-MGG_10031	MGG_10031	hypothetical protein	588.455	9.20079	2.979e-13	4.29949e-12	yes	up
gene-MGG_17659	MGG_17659	hypothetical protein	571.282	9.15806	1.045e-12	1.40621e-11	yes	up
gene-MGG_16173	MGG_16173	hypothetical protein	535.676	9.06522	1.31482e-11	1.55682e-10	yes	up
gene-MGG_08355	MGG_08355	hypothetical protein	534.147	9.06109	3.33412e-13	4.76267e-12	yes	up
gene-MGG_02188	MGG_02188	glutamyl-tRNA(Gln) amidotransferase subunit A	533.802	9.06016	1.75536e-16	3.70421e-15	yes	up
gene-MGG_08431	MGG_08431	hypothetical protein	524.844	9.03575	6.14136e-34	5.22344e-32	yes	up
gene-MGG_07420	MGG_07420	hypothetical protein	516.982	9.01397	5.26473e-13	7.36005e-12	yes	up
gene-MGG_08260	MGG_08260	hypothetical protein	508.529	8.99019	0.000275076	0.000961686	yes	up
gene-MGG_10352	MGG_10352	hypothetical protein	495.418	8.9525	9.76477e-16	1.90208e-14	yes	up
gene-MGG_15436	MGG_15436	cytochrome P450	492.734	8.94466	3.67974e-11	4.07147e-10	yes	up
gene-MGG_15255	MGG_15255	hypothetical protein	487.761	8.93003	1.18455e-12	1.58823e-11	yes	up
gene-MGG_16557	MGG_16557	hypothetical protein	487.482	8.92921	9.10781e-23	3.33813e-21	yes	up
gene-MGG_10783	MGG_10783	aquaporin-2	463.328	8.85589	3.18893e-12	4.09816e-11	yes	up
gene-MGG_11991	MGG_11991	hypothetical protein	462.404	8.85301	8.4809e-11	8.8395e-10	yes	up
gene-MGG_13866	MGG_13866	hypothetical protein	453.645	8.82542	1.83318e-11	2.10787e-10	yes	up
gene-MGG_10936	MGG_10936	hypothetical protein	446.071	8.80113	2.01031e-12	2.62898e-11	yes	up
gene-MGG_13742	MGG_13742	hypothetical protein	438.445	8.77625	3.88255e-11	4.27042e-10	yes	up
gene-MGG_14243	MGG_14243	endo-1,4-beta-xylanase	426.676	8.737	2.06135e-12	2.68941e-11	yes	up
gene-MGG_07587	MGG_07587	isoflavone reductase	418.928	8.71056	1.63554e-53	5.35977e-51	yes	up
gene-MGG_07426	MGG_07426	hypothetical protein	415.009	8.697	7.67649e-11	8.0614e-10	yes	up
gene-MGG_16552	MGG_16552	hypothetical protein	411.682	8.68539	1.06447e-11	1.27394e-10	yes	up
gene-MGG_15107	MGG_15107	hypothetical protein	394.862	8.62521	6.97122e-12	8.6017e-11	yes	up
gene-MGG_10785	MGG_10785	meiotic chromosome segregation protein	371.866	8.53864	5.74813e-12	7.18806e-11	yes	up
gene-MGG_13662	MGG_13662	4-coumarate-CoA ligase 2	367.936	8.52331	3.32585e-11	3.70197e-10	yes	up
gene-MGG_18125	MGG_18125	hypothetical protein	367.009	8.51967	3.96062e-15	7.06067e-14	yes	up
gene-MGG_15115	MGG_15115	hypothetical protein	366.536	8.51781	1.51338e-11	1.77309e-10	yes	up
gene-MGG_13086	MGG_13086	hypothetical protein	364.041	8.50796	3.70775e-11	4.09028e-10	yes	up
gene-MGG_12203	MGG_12203	hypothetical protein	363.344	8.50519	3.69973e-11	4.08952e-10	yes	up
gene-MGG_00021	MGG_00021	hypothetical protein	346.015	8.43469	1.95642e-11	2.24264e-10	yes	up
gene-MGG_09681	MGG_09681	hypothetical protein	345.041	8.43062	1.77264e-11	2.04037e-10	yes	up
gene-MGG_08657	MGG_08657	hypothetical protein	331.268	8.37186	7.12631e-11	7.53333e-10	yes	up
gene-MGG_08430	MGG_08430	retinol dehydrogenase 12	327.962	8.35739	3.78762e-11	4.17425e-10	yes	up
gene-MGG_03746	MGG_03746	hypothetical protein	326.09	8.34912	6.57321e-11	6.9951e-10	yes	up
gene-MGG_02201	MGG_02201	endothiapepsin	318.4	8.3147	1.36694e-28	7.97405e-27	yes	up
gene-MGG_10750	MGG_10750	oligopeptide transporter 2	309.277	8.27276	1.08984e-39	1.27821e-37	yes	up
gene-MGG_17239	MGG_17239	hypothetical protein	305.936	8.25708	4.69253e-27	2.44658e-25	yes	up
gene-MGG_04271	MGG_04271	hypothetical protein	300.868	8.23299	1.64596e-10	1.65367e-09	yes	up
gene-MGG_07365	MGG_07365	integral membrane protein	299.792	8.22782	2.98306e-13	4.29977e-12	yes	up
gene-MGG_08356	MGG_08356	polysaccharide deacetylase	292.801	8.19377	2.16267e-10	2.13432e-09	yes	up
gene-MGG_02217	MGG_02217	glycosyltransferase	288.114	8.1705	9.76417e-11	1.00455e-09	yes	up
gene-MGG_10237	MGG_10237	hypothetical protein	281.812	8.13859	7.30297e-10	6.74707e-09	yes	up
gene-MGG_05393	MGG_05393	hypothetical protein	280.466	8.13168	2.0701e-10	2.04659e-09	yes	up
gene-MGG_14477	MGG_14477	choline dehydrogenase	278.309	8.12055	7.27527e-10	6.72706e-09	yes	up
gene-MGG_16607	MGG_16607	hypothetical protein	276.514	8.11121	4.27004e-10	4.05599e-09	yes	up
gene-MGG_12020	MGG_12020	phosphate-repressible acid phosphatase	271.734	8.08605	2.0128e-10	1.99525e-09	yes	up
gene-MGG_09391	MGG_09391	hypothetical protein	268.954	8.07122	5.95972e-10	5.5614e-09	yes	up
gene-MGG_15369	MGG_15369	hypothetical protein	267.438	8.06306	9.44254e-19	2.41304e-17	yes	up
gene-MGG_10796	MGG_10796	hypothetical protein	255.312	7.99612	5.70385e-10	5.34595e-09	yes	up
gene-MGG_02295	MGG_02295	hypothetical protein	245.241	7.93805	2.00844e-21	6.62072e-20	yes	up
gene-MGG_02155	MGG_02155	hypothetical protein	239.653	7.9048	7.1891e-10	6.6529e-09	yes	up
gene-MGG_17489	MGG_17489	hypothetical protein	238.312	7.89671	7.90216e-10	7.28254e-09	yes	up
gene-MGG_08409	MGG_08409	cellulose-growth-specific protein	232.87	7.86338	2.71826e-10	2.66375e-09	yes	up
gene-MGG_07691	MGG_07691	general alpha-glucoside permease	229.271	7.84091	1.15905e-09	1.03561e-08	yes	up
gene-MGG_10014	MGG_10014	hypothetical protein	227.389	7.82902	3.97112e-10	3.78496e-09	yes	up
gene-MGG_02192	MGG_02192	alpha-L-rhamnosidase A	225.658	7.81799	6.8831e-18	1.63173e-16	yes	up
gene-MGG_10010	MGG_10010	hypothetical protein	225.591	7.81757	5.66935e-09	4.60743e-08	yes	up
gene-MGG_08482	MGG_08482	hypothetical protein	222.02	7.79455	2.31417e-08	1.73283e-07	yes	up
gene-MGG_10457	MGG_10457	hypothetical protein	201.012	7.65114	6.76704e-09	5.44392e-08	yes	up
gene-MGG_16323	MGG_16323	hypothetical protein	195.365	7.61003	2.14046e-11	2.43606e-10	yes	up
gene-MGG_10788	MGG_10788	hypothetical protein	194.873	7.60639	4.19468e-30	2.67069e-28	yes	up
gene-MGG_12480	MGG_12480	hypothetical protein	194.368	7.60265	1.99794e-07	1.2634e-06	yes	up
gene-MGG_17298	MGG_17298	hypothetical protein	194.181	7.60126	5.99255e-08	4.1523e-07	yes	up
gene-MGG_10921	MGG_10921	hypothetical protein	193.414	7.59555	1.20264e-100	4.4666e-97	yes	up
gene-MGG_17753	MGG_17753	hypothetical protein	190.628	7.57461	6.19293e-09	5.0183e-08	yes	up
gene-MGG_15418	MGG_15418	hypothetical protein	189.987	7.56976	2.09584e-95	5.83797e-92	yes	up
gene-MGG_00020	MGG_00020	hypothetical protein	189.29	7.56445	9.32693e-09	7.38073e-08	yes	up
gene-MGG_07345	MGG_07345	hypothetical protein	186.566	7.54354	7.69708e-08	5.23571e-07	yes	up
gene-MGG_10759	MGG_10759	hypothetical protein	182.178	7.5092	1.93689e-08	1.46808e-07	yes	up
gene-MGG_13430	MGG_13430	hypothetical protein	179.57	7.4884	1.86041e-08	1.41493e-07	yes	up
gene-MGG_08531	MGG_08531	hypothetical protein	178.254	7.47779	2.12846e-08	1.60347e-07	yes	up
gene-MGG_14957	MGG_14957	hypothetical protein	177.449	7.47126	4.09583e-11	4.49171e-10	yes	up
gene-MGG_05832	MGG_05832	hypothetical protein	176.148	7.46065	5.30042e-19	1.39615e-17	yes	up
gene-MGG_17286	MGG_17286	hypothetical protein	172.404	7.42965	3.58345e-09	3.00654e-08	yes	up
gene-MGG_10214	MGG_10214	hypothetical protein	171.022	7.41804	2.13061e-25	1.00165e-23	yes	up
gene-MGG_08532	MGG_08532	hypothetical protein	167.205	7.38547	2.50458e-08	1.86289e-07	yes	up
gene-MGG_10755	MGG_10755	alpha/beta hydrolase fold-3 domain-containing protein	162.486	7.34417	2.76014e-08	2.0353e-07	yes	up
gene-MGG_14722	MGG_14722	ent-kaurene synthase	161.685	7.33704	3.60991e-08	2.6084e-07	yes	up
gene-MGG_10363	MGG_10363	hypothetical protein	160.549	7.32687	3.42119e-08	2.48818e-07	yes	up
gene-MGG_03825	MGG_03825	isotrichodermin C-15 hydroxylase	160.136	7.32315	5.00311e-08	3.53038e-07	yes	up
gene-MGG_10407	MGG_10407	hypothetical protein	158.615	7.30939	9.62146e-08	6.41546e-07	yes	up
gene-MGG_15373	MGG_15373	hypothetical protein	158.107	7.30476	1.17731e-07	7.74355e-07	yes	up
gene-MGG_10613	MGG_10613	retinol dehydrogenase 11	157.37	7.29802	8.95694e-69	7.67678e-66	yes	up
gene-MGG_02294	MGG_02294	ent-kaurene oxidase	157.126	7.29578	2.97623e-45	5.18144e-43	yes	up
gene-MGG_09106	MGG_09106	hypothetical protein	156.527	7.29027	7.32802e-08	5.00299e-07	yes	up
gene-MGG_05417	MGG_05417	hypothetical protein	154.854	7.27476	1.36343e-08	1.0601e-07	yes	up
gene-MGG_09085	MGG_09085	malic acid transporter	152.655	7.25413	8.9833e-08	6.03327e-07	yes	up
gene-MGG_13598	MGG_13598	endothiapepsin	151.531	7.24347	1.62287e-09	1.42266e-08	yes	up
gene-MGG_15413	MGG_15413	hypothetical protein	150.883	7.23728	1.12331e-32	8.75235e-31	yes	up
gene-MGG_10757	MGG_10757	hypothetical protein	149.132	7.22044	2.60814e-08	1.93346e-07	yes	up
gene-MGG_10408	MGG_10408	FAD binding domain-containing protein	148.544	7.21475	6.51801e-07	3.81427e-06	yes	up
gene-MGG_10561	MGG_10561	hypothetical protein	146.782	7.19753	3.42421e-07	2.08029e-06	yes	up
gene-MGG_08410	MGG_08410	hypothetical protein	145.342	7.1833	1.31851e-07	8.5811e-07	yes	up
gene-MGG_07630	MGG_07630	hypothetical protein	144.839	7.17831	5.43875e-59	2.42394e-56	yes	up
gene-MGG_09618	MGG_09618	hypothetical protein	142.814	7.15799	8.85892e-15	1.51856e-13	yes	up
gene-MGG_15397	MGG_15397	hypothetical protein	142.446	7.15427	2.16346e-31	1.49722e-29	yes	up
gene-MGG_10013	MGG_10013	hypothetical protein	142.272	7.15251	1.65205e-10	1.6583e-09	yes	up
gene-MGG_03792	MGG_03792	hypothetical protein	139.202	7.12103	7.58223e-15	1.31308e-13	yes	up
gene-MGG_08659	MGG_08659	hypothetical protein	137.253	7.10069	9.46038e-07	5.37246e-06	yes	up
gene-MGG_08399	MGG_08399	hypothetical protein	137.137	7.09947	3.16396e-07	1.93378e-06	yes	up
gene-MGG_10968	MGG_10968	hypothetical protein	135.681	7.08407	3.87084e-07	2.33255e-06	yes	up
gene-MGG_14944	MGG_14944	hypothetical protein	134.972	7.07651	7.78247e-07	4.49287e-06	yes	up
gene-MGG_02246	MGG_02246	hypothetical protein	131.969	7.04405	3.40996e-08	2.48163e-07	yes	up
gene-MGG_08480	MGG_08480	alpha/beta hydrolase	130.539	7.02834	2.21204e-36	2.14318e-34	yes	up
gene-MGG_07413	MGG_07413	hypothetical protein	129.813	7.02029	1.93663e-07	1.22741e-06	yes	up
gene-MGG_08684	MGG_08684	hypothetical protein	129.339	7.01502	3.13835e-30	2.03299e-28	yes	up
gene-MGG_10318	MGG_10318	hypothetical protein	129.185	7.01329	4.2042e-13	5.93704e-12	yes	up
gene-MGG_07432	MGG_07432	hypothetical protein	128.449	7.00505	2.17012e-07	1.36223e-06	yes	up
gene-MGG_09629	MGG_09629	hypothetical protein	128.371	7.00418	6.44653e-07	3.77442e-06	yes	up
gene-MGG_17299	MGG_17299	hypothetical protein	127.81	6.99786	2.91886e-07	1.79283e-06	yes	up
gene-MGG_02089	MGG_02089	hypothetical protein	0.008	-6.99346	4.25004e-12	5.41153e-11	yes	down
gene-MGG_13867	MGG_13867	mitochondrial chaperone BCS1	125.326	6.96954	1.23854e-07	8.10797e-07	yes	up
gene-MGG_13334	MGG_13334	general amino acid permease AGP2	123.032	6.94289	1.63666e-13	2.42174e-12	yes	up
gene-MGG_15928	MGG_15928	hypothetical protein	120.531	6.91326	4.21886e-07	2.52723e-06	yes	up
gene-MGG_04404	MGG_04404	pisatin demethylase	118.84	6.89288	5.58966e-27	2.89674e-25	yes	up
gene-MGG_03830	MGG_03830	averantin oxidoreductase	118.556	6.88942	1.52409e-06	8.33649e-06	yes	up
gene-MGG_10621	MGG_10621	xylosidase/arabinosidase	117.386	6.87512	1.00451e-07	6.68204e-07	yes	up
gene-MGG_07891	MGG_07891	CAIB/BAIF family enzyme	112.733	6.81677	7.79122e-07	4.49559e-06	yes	up
gene-MGG_10346	MGG_10346	hypothetical protein	111.719	6.80373	2.11637e-06	1.13151e-05	yes	up
gene-MGG_10452	MGG_10452	hypothetical protein	110.931	6.79352	8.63464e-51	2.29065e-48	yes	up
gene-MGG_07344	MGG_07344	hypothetical protein	109.809	6.77886	5.6559e-07	3.34313e-06	yes	up
gene-MGG_07867	MGG_07867	hypothetical protein	109.505	6.77486	1.54742e-13	2.29885e-12	yes	up
gene-MGG_09805	MGG_09805	alpha-galactosidase	109.47	6.77439	8.49939e-07	4.8689e-06	yes	up
gene-MGG_12441	MGG_12441	hypothetical protein	109.066	6.76906	2.37551e-17	5.34706e-16	yes	up
gene-MGG_10527	MGG_10527	ent-kaurene oxidase	108.639	6.7634	1.14984e-06	6.43792e-06	yes	up
gene-MGG_11072	MGG_11072	hypothetical protein	108.124	6.75654	1.71659e-64	8.69377e-62	yes	up
gene-MGG_10712	MGG_10712	cellulose 1,4-beta-cellobiosidase	107.426	6.7472	1.56287e-05	7.09887e-05	yes	up
gene-MGG_09138	MGG_09138	glutathione S-transferase II	107.196	6.7441	2.22679e-66	1.45946e-63	yes	up
gene-MGG_09680	MGG_09680	sugar transporter STL1	106.88	6.73984	1.8192e-12	2.39028e-11	yes	up
gene-MGG_10805	MGG_10805	hypothetical protein	105.82	6.72547	4.13631e-44	6.58383e-42	yes	up
gene-MGG_08412	MGG_08412	hypothetical protein	105.283	6.71813	2.65163e-06	1.39229e-05	yes	up
gene-MGG_08407	MGG_08407	hypothetical protein	105.136	6.71612	2.03376e-06	1.09048e-05	yes	up
gene-MGG_09390	MGG_09390	hypothetical protein	103.224	6.68963	7.12977e-09	5.7151e-08	yes	up
gene-MGG_12668	MGG_12668	hypothetical protein	102.811	6.68385	2.64332e-07	1.63621e-06	yes	up
gene-MGG_15484	MGG_15484	hypothetical protein	101.483	6.66509	1.86901e-06	1.00747e-05	yes	up
gene-MGG_16044	MGG_16044	hypothetical protein	101.448	6.6646	2.01692e-06	1.08249e-05	yes	up
gene-MGG_16404	MGG_16404	hypothetical protein	101.13	6.66006	7.46487e-06	3.58507e-05	yes	up
gene-MGG_07802	MGG_07802	hypothetical protein	100.629	6.6529	7.62463e-101	4.24768e-97	yes	up
gene-MGG_11852	MGG_11852	hypothetical protein	100.032	6.64432	1.50649e-65	7.99298e-63	yes	up
gene-MGG_14244	MGG_14244	hypothetical protein	98.547	6.62275	5.90261e-09	4.79001e-08	yes	up
gene-MGG_16698	MGG_16698	hypothetical protein	97.858	6.61261	3.15632e-06	1.6304e-05	yes	up
gene-MGG_07997	MGG_07997	hypothetical protein	97.447	6.60654	1.13112e-56	4.50104e-54	yes	up
gene-MGG_07358	MGG_07358	serin endopeptidase	97.445	6.60652	6.16054e-07	3.61722e-06	yes	up
gene-MGG_09813	MGG_09813	3-isopropylmalate dehydrogenase	97.429	6.60628	2.37046e-06	1.2583e-05	yes	up
gene-MGG_08390	MGG_08390	dipeptidyl aminopeptidase/acylaminoacyl peptidase	96.813	6.59712	2.49585e-06	1.3167e-05	yes	up
gene-MGG_00013	MGG_00013	hypothetical protein	96.699	6.59543	3.351e-06	1.72536e-05	yes	up
gene-MGG_13871	MGG_13871	hypothetical protein	95.567	6.57844	2.79826e-06	1.46102e-05	yes	up
gene-MGG_07880	MGG_07880	hypothetical protein	94.958	6.56922	6.78057e-07	3.95338e-06	yes	up
gene-MGG_13365	MGG_13365	hypothetical protein	94.716	6.56554	6.52394e-06	3.17561e-05	yes	up
gene-MGG_10756	MGG_10756	hypothetical protein	92.728	6.53494	3.5186e-12	4.51142e-11	yes	up
gene-MGG_15045	MGG_15045	hypothetical protein	92.261	6.52765	1.23734e-05	5.71816e-05	yes	up
gene-MGG_13895	MGG_13895	fructose-bisphosphate aldolase	92.188	6.52651	4.42046e-35	4.03712e-33	yes	up
gene-MGG_01947	MGG_01947	cytochrome P450 3A19	91.635	6.51783	9.32429e-07	5.30057e-06	yes	up
gene-MGG_05469	MGG_05469	hypothetical protein	91.603	6.51732	1.9386e-05	8.6693e-05	yes	up
gene-MGG_15182	MGG_15182	MFS transporter	90.862	6.50561	4.19743e-06	2.11619e-05	yes	up
gene-MGG_08943	MGG_08943	hypothetical protein	89.794	6.48854	9.64327e-21	2.9681e-19	yes	up
gene-MGG_10510	MGG_10510	ribonuclease T2	89.387	6.482	4.61998e-06	2.30833e-05	yes	up
gene-MGG_09569	MGG_09569	hypothetical protein	0.011	-6.48094	1.44084e-11	1.69702e-10	yes	down
gene-MGG_17645	MGG_17645	hypothetical protein	88.832	6.47301	2.89055e-12	3.73193e-11	yes	up
gene-MGG_02583	MGG_02583	mitochondrial ATP-binding cassette sub-family B member 6	88.72	6.47119	1.94111e-09	1.68967e-08	yes	up
gene-MGG_15976	MGG_15976	hypothetical protein	88.392	6.46585	6.95342e-27	3.57028e-25	yes	up
gene-MGG_11006	MGG_11006	hypothetical protein	87.848	6.45693	6.77122e-12	8.37347e-11	yes	up
gene-MGG_07376	MGG_07376	hypothetical protein	87.714	6.45473	6.68052e-06	3.24757e-05	yes	up
gene-MGG_12421	MGG_12421	aminomethyltransferase	86.747	6.43874	1.0976e-24	4.86772e-23	yes	up
gene-MGG_11693	MGG_11693	hypothetical protein	86.461	6.43397	8.03194e-06	3.8458e-05	yes	up
gene-MGG_00311	MGG_00311	hypothetical protein	0.012	-6.43	1.5577e-09	1.36876e-08	yes	down
gene-MGG_07844	MGG_07844	maltose permease	85.861	6.42394	1.91814e-08	1.45486e-07	yes	up
gene-MGG_14523	MGG_14523	hypothetical protein	85.296	6.41441	8.36421e-49	1.86388e-46	yes	up
gene-MGG_08501	MGG_08501	hypothetical protein	84.207	6.39587	9.88937e-55	3.55443e-52	yes	up
gene-MGG_07631	MGG_07631	fungal cellulose binding domain-containing protein	83.379	6.3816	1.7183e-85	3.82907e-82	yes	up
gene-MGG_05491	MGG_05491	L-aminoadipate-semialdehyde dehydrogenase	83.068	6.37622	8.28736e-28	4.57118e-26	yes	up
gene-MGG_09377	MGG_09377	hypothetical protein	82.823	6.37196	1.53886e-06	8.40491e-06	yes	up
gene-MGG_00402	MGG_00402	hypothetical protein	0.012	-6.36896	6.52239e-47	1.37118e-44	yes	down
gene-MGG_05847	MGG_05847	hypothetical protein	82.021	6.35792	1.00594e-11	1.20909e-10	yes	up
gene-MGG_17765	MGG_17765	hypothetical protein	81.694	6.35216	6.26446e-13	8.62777e-12	yes	up
gene-MGG_10764	MGG_10764	hypothetical protein	81.306	6.34529	9.27439e-103	1.03335e-98	yes	up
gene-MGG_08729	MGG_08729	hypothetical protein	80.915	6.33833	1.51406e-06	8.28976e-06	yes	up
gene-MGG_04939	MGG_04939	hypothetical protein	0.012	-6.32615	1.31254e-42	1.85119e-40	yes	down
gene-MGG_10811	MGG_10811	3-phytase A	78.762	6.29944	1.67171e-09	1.46317e-08	yes	up
gene-MGG_08414	MGG_08414	hypothetical protein	78.617	6.29677	0.000188355	0.000685386	yes	up
gene-MGG_11005	MGG_11005	hypothetical protein	78.044	6.28622	3.70768e-06	1.89026e-05	yes	up
gene-MGG_14341	MGG_14341	hypothetical protein	77.194	6.27041	2.01272e-05	8.98107e-05	yes	up
gene-MGG_14061	MGG_14061	oxalate decarboxylase oxdD	76.702	6.26119	4.68999e-41	6.00643e-39	yes	up
gene-MGG_15927	MGG_15927	hypothetical protein	76.225	6.25219	4.89643e-05	0.000202434	yes	up
gene-MGG_08516	MGG_08516	hypothetical protein	75.658	6.24142	3.56511e-10	3.4214e-09	yes	up
gene-MGG_09819	MGG_09819	hypothetical protein	75.071	6.23019	5.65535e-08	3.94318e-07	yes	up
gene-MGG_17291	MGG_17291	hypothetical protein	74.894	6.22678	2.00841e-05	8.96544e-05	yes	up
gene-MGG_15417	MGG_15417	hypothetical protein	74.881	6.22653	3.66762e-05	0.000154849	yes	up
gene-MGG_09420	MGG_09420	hypothetical protein	74.586	6.22083	2.06139e-05	9.18353e-05	yes	up
gene-MGG_10449	MGG_10449	proteinase T	74.339	6.21605	2.49077e-05	0.00010926	yes	up
gene-MGG_07417	MGG_07417	hypothetical protein	74.314	6.21556	6.94985e-47	1.43399e-44	yes	up
gene-MGG_09603	MGG_09603	hypothetical protein	74.126	6.21191	1.27636e-15	2.44351e-14	yes	up
gene-MGG_01941	MGG_01941	FAD binding domain-containing protein	73.92	6.20789	1.02118e-80	1.62543e-77	yes	up
gene-MGG_16561	MGG_16561	hypothetical protein	73.666	6.20293	7.49511e-11	7.88579e-10	yes	up
gene-MGG_17637	MGG_17637	hypothetical protein	72.891	6.18767	7.16329e-06	3.45812e-05	yes	up
gene-MGG_15518	MGG_15518	hypothetical protein	72.282	6.17556	4.49659e-06	2.25477e-05	yes	up
gene-MGG_07355	MGG_07355	hypothetical protein	71.559	6.16106	1.07405e-44	1.78613e-42	yes	up
gene-MGG_07348	MGG_07348	hypothetical protein	71.417	6.15819	3.76297e-05	0.000158634	yes	up
gene-MGG_07803	MGG_07803	D-alanine-poly(phosphoribitol) ligase subunit 1	70.887	6.14745	1.2153e-23	4.87082e-22	yes	up
gene-MGG_12415	MGG_12415	hypothetical protein	69.839	6.12595	5.9831e-05	0.000243121	yes	up
gene-MGG_16016	MGG_16016	hypothetical protein	69.452	6.11793	3.88695e-05	0.000163366	yes	up
gene-MGG_12679	MGG_12679	hypothetical protein	69.067	6.10992	8.64122e-14	1.30638e-12	yes	up
gene-MGG_18097	MGG_18097	hypothetical protein	68.735	6.10297	5.38899e-06	2.65682e-05	yes	up
gene-MGG_17300	MGG_17300	hypothetical protein	68.104	6.08966	6.1672e-06	3.01117e-05	yes	up
gene-MGG_08957	MGG_08957	hypothetical protein	67.958	6.08656	3.54174e-07	2.14468e-06	yes	up
gene-MGG_17640	MGG_17640	hypothetical protein	67.608	6.07913	5.42911e-05	0.000222721	yes	up
gene-MGG_10812	MGG_10812	hypothetical protein	67.548	6.07784	1.76791e-14	2.91392e-13	yes	up
gene-MGG_16355	MGG_16355	hypothetical protein	67.493	6.07666	6.09646e-06	2.98317e-05	yes	up
gene-MGG_00825	MGG_00825	hypothetical protein	67.464	6.07604	5.82119e-05	0.00023706	yes	up
gene-MGG_07679	MGG_07679	hypothetical protein	67.212	6.07065	8.70527e-05	0.000341529	yes	up
gene-MGG_15344	MGG_15344	hypothetical protein	67.157	6.06947	6.40747e-24	2.63439e-22	yes	up
gene-MGG_00703	MGG_00703	MAS3 protein	66.957	6.06516	1.18718e-58	5.0875e-56	yes	up
gene-MGG_05852	MGG_05852	hypothetical protein	66.889	6.0637	9.60723e-11	9.89314e-10	yes	up
gene-MGG_09676	MGG_09676	hypothetical protein	66.848	6.06282	2.72773e-10	2.666e-09	yes	up
gene-MGG_17772	MGG_17772	hypothetical protein	66.605	6.05756	5.44673e-05	0.00022328	yes	up
gene-MGG_07350	MGG_07350	hypothetical protein	66.273	6.05035	0.000148931	0.00055751	yes	up
gene-MGG_00272	MGG_00272	hypothetical protein	66.217	6.04912	1.18804e-67	9.45508e-65	yes	up
gene-MGG_17580	MGG_17580	hypothetical protein	66.17	6.04811	4.37754e-05	0.000182198	yes	up
gene-MGG_10460	MGG_10460	hypothetical protein	65.968	6.04369	5.27729e-21	1.66571e-19	yes	up
gene-MGG_09130	MGG_09130	MFS transporter	65.687	6.03754	7.63151e-19	1.98669e-17	yes	up
gene-MGG_15353	MGG_15353	hypothetical protein	65.045	6.02337	7.16333e-78	8.86821e-75	yes	up
gene-MGG_08398	MGG_08398	hypothetical protein	64.767	6.01719	0.000114054	0.000438506	yes	up
gene-MGG_15183	MGG_15183	vacuolar basic amino acid transporter 2	64.652	6.01463	5.1994e-12	6.5312e-11	yes	up
gene-MGG_05828	MGG_05828	chitin deacetylase 1	63.984	5.99964	9.82626e-06	4.62349e-05	yes	up
gene-MGG_07361	MGG_07361	hypothetical protein	63.915	5.99809	1.67296e-07	1.07189e-06	yes	up
gene-MGG_13977	MGG_13977	alkaline proteinase	63.881	5.99731	4.6816e-49	1.07547e-46	yes	up
gene-MGG_10212	MGG_10212	hypothetical protein	63.874	5.99715	1.30182e-65	7.27747e-63	yes	up
gene-MGG_03810	MGG_03810	polyketide synthase	63.8	5.99549	2.54417e-43	3.73902e-41	yes	up
gene-MGG_05846	MGG_05846	O-methyltransferase	63.346	5.98519	5.55355e-14	8.59413e-13	yes	up
gene-MGG_15439	MGG_15439	hypothetical protein	63	5.97728	0.000281673	0.000981362	yes	up
gene-MGG_09605	MGG_09605	hypothetical protein	62.816	5.97306	9.60123e-12	1.16153e-10	yes	up
gene-MGG_02287	MGG_02287	O-methyltransferase	62.672	5.96974	6.35602e-13	8.74306e-12	yes	up
gene-MGG_15459	MGG_15459	hypothetical protein	62.527	5.96641	0.000107616	0.000416486	yes	up
gene-MGG_17771	MGG_17771	hypothetical protein	62.31	5.9614	2.70344e-45	4.78122e-43	yes	up
gene-MGG_10555	MGG_10555	hypothetical protein	61.513	5.94281	3.23518e-05	0.000138374	yes	up
gene-MGG_08617	MGG_08617	H(+)/hexose cotransporter 1	61.13	5.9338	6.43674e-09	5.20074e-08	yes	up
gene-MGG_07854	MGG_07854	hypothetical protein	60.997	5.93067	4.06054e-20	1.17819e-18	yes	up
gene-MGG_13971	MGG_13971	hypothetical protein	60.842	5.927	1.50665e-29	9.22371e-28	yes	up
gene-MGG_10071	MGG_10071	cytochrome P450 52E2	60.772	5.92535	1.79466e-05	8.08251e-05	yes	up
gene-MGG_12410	MGG_12410	hypothetical protein	60.404	5.91657	3.01406e-12	3.87791e-11	yes	up
gene-MGG_02167	MGG_02167	major facilitator superfamily transporter	59.729	5.90036	9.66288e-05	0.000376447	yes	up
gene-MGG_17762	MGG_17762	hypothetical protein	59.357	5.89135	0.000149662	0.000559386	yes	up
gene-MGG_09674	MGG_09674	vitamin H transporter	58.701	5.87531	9.53271e-07	5.40802e-06	yes	up
gene-MGG_08511	MGG_08511	hypothetical protein	58.405	5.86802	3.55582e-05	0.000150528	yes	up
gene-MGG_05398	MGG_05398	hypothetical protein	58.374	5.86725	6.49331e-37	6.63748e-35	yes	up
gene-MGG_07669	MGG_07669	hypothetical protein	57.938	5.85644	0.000170497	0.000628202	yes	up
gene-MGG_15040	MGG_15040	cytochrome P450 3A9	57.738	5.85144	0.000287776	0.00100106	yes	up
gene-MGG_17658	MGG_17658	hypothetical protein	57.605	5.84813	7.02928e-07	4.0813e-06	yes	up
gene-MGG_13420	MGG_13420	hypothetical protein	57.149	5.83665	0.000160185	0.000594134	yes	up
gene-MGG_08428	MGG_08428	hypothetical protein	56.894	5.8302	0.000206646	0.000743684	yes	up
gene-MGG_09427	MGG_09427	hypothetical protein	56.647	5.82392	5.10019e-32	3.76333e-30	yes	up
gene-MGG_01940	MGG_01940	hypothetical protein	56.546	5.82135	7.82368e-10	7.21618e-09	yes	up
gene-MGG_15415	MGG_15415	hypothetical protein	56.251	5.8138	6.29974e-46	1.23143e-43	yes	up
gene-MGG_02720	MGG_02720	hypothetical protein	0.018	-5.81106	4.39664e-22	1.53565e-20	yes	down
gene-MGG_05829	MGG_05829	hypothetical protein	55.918	5.80523	5.85899e-18	1.40389e-16	yes	up
gene-MGG_08349	MGG_08349	dehydrogenase/reductase SDR family member 13	0.018	-5.80132	2.54743e-40	3.05199e-38	yes	down
gene-MGG_03772	MGG_03772	cholinesterase	55.705	5.79975	0.000195652	0.000708697	yes	up
gene-MGG_05575	MGG_05575	hypothetical protein	55.37	5.79104	0.000247838	0.000874246	yes	up
gene-MGG_15886	MGG_15886	hypothetical protein	0.018	-5.78714	3.70282e-35	3.43807e-33	yes	down
gene-MGG_08281	MGG_08281	polyketide synthase	54.83	5.7769	5.25174e-07	3.11581e-06	yes	up
gene-MGG_08411	MGG_08411	hypothetical protein	54.718	5.77395	0.000204477	0.000736353	yes	up
gene-MGG_03470	MGG_03470	hypothetical protein	0.018	-5.77129	3.86086e-42	5.18286e-40	yes	down
gene-MGG_10012	MGG_10012	salicylate hydroxylase	54.29	5.76262	1.55267e-33	1.28147e-31	yes	up
gene-MGG_01906	MGG_01906	nicotianamine synthase 3	53.263	5.73505	5.51602e-21	1.73615e-19	yes	up
gene-MGG_09158	MGG_09158	hypothetical protein	52.838	5.7235	0.000451719	0.00149615	yes	up
gene-MGG_07646	MGG_07646	alpha-glucuronidase	52.712	5.72005	1.34965e-06	7.46664e-06	yes	up
gene-MGG_10067	MGG_10067	hypothetical protein	52.495	5.71411	1.53895e-11	1.79927e-10	yes	up
gene-MGG_01255	MGG_01255	hypothetical protein	0.019	-5.70232	1.80935e-08	1.37892e-07	yes	down
gene-MGG_16626	MGG_16626	hypothetical protein	52.046	5.70171	0.000284694	0.000991268	yes	up
gene-MGG_08442	MGG_08442	hypothetical protein	51.964	5.69944	0.000412081	0.00137715	yes	up
gene-MGG_10557	MGG_10557	hypothetical protein	51.627	5.69005	0.000262928	0.000923563	yes	up
gene-MGG_10438	MGG_10438	hypothetical protein	51.607	5.6895	0.000282058	0.000982399	yes	up
gene-MGG_14198	MGG_14198	hypothetical protein	51.431	5.68456	4.59366e-05	0.000190482	yes	up
gene-MGG_09321	MGG_09321	hypothetical protein	51.172	5.67728	7.36417e-39	8.20515e-37	yes	up
gene-MGG_13884	MGG_13884	hypothetical protein	50.925	5.6703	0.000674883	0.0021411	yes	up
gene-MGG_07421	MGG_07421	hypothetical protein	50.794	5.66657	3.73257e-09	3.12224e-08	yes	up
gene-MGG_09807	MGG_09807	hypothetical protein	50.654	5.66261	4.77129e-17	1.05689e-15	yes	up
gene-MGG_15035	MGG_15035	hypothetical protein	50.408	5.65558	0.000730869	0.00230233	yes	up
gene-MGG_15319	MGG_15319	hypothetical protein	50.297	5.65239	1.06037e-13	1.58799e-12	yes	up
gene-MGG_02885	MGG_02885	hypothetical protein	0.02	-5.63976	6.18242e-20	1.75726e-18	yes	down
gene-MGG_10534	MGG_10534	multidrug and toxin extrusion protein 1	49.764	5.63703	3.1427e-28	1.7508e-26	yes	up
gene-MGG_09796	MGG_09796	hypothetical protein	49.235	5.6216	2.618e-45	4.70481e-43	yes	up
gene-MGG_18031	MGG_18031	hypothetical protein	49.013	5.6151	0.000369957	0.00124835	yes	up
gene-MGG_08359	MGG_08359	flavonol synthase	48.909	5.61202	2.19304e-67	1.62899e-64	yes	up
gene-MGG_11610	MGG_11610	hypothetical protein	48.791	5.60854	3.66277e-06	1.87033e-05	yes	up
gene-MGG_18106	MGG_18106	hypothetical protein	48.479	5.59929	5.54649e-05	0.000226785	yes	up
gene-MGG_10789	MGG_10789	hypothetical protein	48.399	5.5969	4.23415e-06	2.13374e-05	yes	up
gene-MGG_03806	MGG_03806	hypothetical protein	48.323	5.59465	7.25124e-41	9.0779e-39	yes	up
gene-MGG_09147	MGG_09147	hypothetical protein	48.129	5.58883	0.00200734	0.00562378	yes	up
gene-MGG_14570	MGG_14570	hypothetical protein	48.089	5.58762	0.00045455	0.00150508	yes	up
gene-MGG_16094	MGG_16094	hypothetical protein	47.93	5.58285	7.30022e-20	2.0697e-18	yes	up
gene-MGG_05414	MGG_05414	hypothetical protein	47.851	5.58048	0.000417661	0.0013937	yes	up
gene-MGG_12664	MGG_12664	hypothetical protein	47.685	5.57546	3.57413e-49	8.47298e-47	yes	up
gene-MGG_16585	MGG_16585	hypothetical protein	47.646	5.57429	0.000484036	0.0015923	yes	up
gene-MGG_09137	MGG_09137	hypothetical protein	46.998	5.55453	0.000586298	0.0018902	yes	up
gene-MGG_17746	MGG_17746	hypothetical protein	46.985	5.55413	5.49173e-06	2.70508e-05	yes	up
gene-MGG_10532	MGG_10532	necrosis and ethylene inducing peptide	46.914	5.55195	8.5206e-31	5.68482e-29	yes	up
gene-MGG_17661	MGG_17661	hypothetical protein	46.845	5.54983	3.09176e-17	6.88967e-16	yes	up
gene-MGG_07984	MGG_07984	hypothetical protein	46.195	5.52966	0.000859815	0.00266113	yes	up
gene-MGG_07858	MGG_07858	cyclic peptide synthetase	45.903	5.52052	3.28717e-19	8.80424e-18	yes	up
gene-MGG_10477	MGG_10477	hypothetical protein	45.667	5.51306	4.59909e-24	1.90495e-22	yes	up
gene-MGG_08956	MGG_08956	cytochrome P450 52A12	45.633	5.512	2.22397e-05	9.86442e-05	yes	up
gene-MGG_09626	MGG_09626	hypothetical protein	45.494	5.5076	0.000794327	0.00248002	yes	up
gene-MGG_08348	MGG_08348	hypothetical protein	45.454	5.50633	5.02733e-17	1.10701e-15	yes	up
gene-MGG_09592	MGG_09592	hypothetical protein	45.45	5.5062	0.000636577	0.00202998	yes	up
gene-MGG_13875	MGG_13875	hypothetical protein	45.434	5.5057	8.67112e-53	2.47727e-50	yes	up
gene-MGG_07553	MGG_07553	CFEM domain-containing protein	45.239	5.49951	0.0009451	0.00289294	yes	up
gene-MGG_17480	MGG_17480	hypothetical protein	0.022	-5.48825	0.000177095	0.000649718	yes	down
gene-MGG_00269	MGG_00269	hypothetical protein	44.876	5.48789	0.000994386	0.00302222	yes	up
gene-MGG_02590	MGG_02590	hypothetical protein	44.811	5.48578	0.00103233	0.00312457	yes	up
gene-MGG_16619	MGG_16619	hypothetical protein	44.071	5.46177	0.000138702	0.000523691	yes	up
gene-MGG_12029	MGG_12029	hypothetical protein	44.064	5.46154	3.64709e-06	1.86318e-05	yes	up
gene-MGG_13338	MGG_13338	MFS transporter	44.041	5.46077	1.32829e-12	1.77455e-11	yes	up
gene-MGG_11067	MGG_11067	hypothetical protein	44	5.45943	0.000705133	0.00223072	yes	up
gene-MGG_10345	MGG_10345	hypothetical protein	43.892	5.45589	2.75323e-13	4.00477e-12	yes	up
gene-MGG_11495	MGG_11495	hypothetical protein	0.023	-5.44729	0.000242654	0.000859119	yes	down
gene-MGG_09378	MGG_09378	hypothetical protein	43.609	5.44657	0.000720584	0.00227508	yes	up
gene-MGG_12505	MGG_12505	alpha-ketoglutarate-dependent taurine dioxygenase	43.532	5.44399	2.54894e-55	9.46675e-53	yes	up
gene-MGG_15362	MGG_15362	hypothetical protein	43.455	5.44143	1.51622e-31	1.06922e-29	yes	up
gene-MGG_12069	MGG_12069	hypothetical protein	43.258	5.4349	0.000986076	0.00300029	yes	up
gene-MGG_05518	MGG_05518	hypothetical protein	43.232	5.43403	0.00180974	0.00513473	yes	up
gene-MGG_14438	MGG_14438	hypothetical protein	42.924	5.42371	0.000920371	0.00282345	yes	up
gene-MGG_03771	MGG_03771	hypothetical protein	42.231	5.40023	6.3521e-25	2.88878e-23	yes	up
gene-MGG_06219	MGG_06219	hypothetical protein	0.024	-5.39917	1.26027e-19	3.51049e-18	yes	down
gene-MGG_11069	MGG_11069	pyrroline-5-carboxylate reductase	42.162	5.39786	0.000301187	0.00104057	yes	up
gene-MGG_14815	MGG_14815	flavin-containing amine oxidase	42.108	5.39601	0.00148058	0.00430047	yes	up
gene-MGG_10343	MGG_10343	benzoate 4-monooxygenase cytochrome P450	42.087	5.3953	0.00284326	0.00764838	yes	up
gene-MGG_16575	MGG_16575	hypothetical protein	42.036	5.39355	2.41572e-07	1.50117e-06	yes	up
gene-MGG_10209	MGG_10209	alpha-amylase 3	41.991	5.39201	5.80964e-08	4.04316e-07	yes	up
gene-MGG_06772	MGG_06772	hypothetical protein	0.024	-5.39144	6.21216e-12	7.71638e-11	yes	down
gene-MGG_16560	MGG_16560	hypothetical protein	41.763	5.38416	0.00222342	0.0061502	yes	up
gene-MGG_15946	MGG_15946	hypothetical protein	41.666	5.38079	0.00155945	0.00450841	yes	up
gene-MGG_15656	MGG_15656	hypothetical protein	0.024	-5.36882	0.00177258	0.00504215	yes	down
gene-MGG_17552	MGG_17552	hypothetical protein	41.283	5.36748	0.00271049	0.00733228	yes	up
gene-MGG_07883	MGG_07883	sorbose reductase sou1	41.144	5.36262	5.61992e-33	4.50483e-31	yes	up
gene-MGG_07522	MGG_07522	hypothetical protein	0.024	-5.35898	2.32453e-23	8.96189e-22	yes	down
gene-MGG_09098	MGG_09098	endo-1,4-beta-xylanase	40.986	5.35707	2.79022e-05	0.000121156	yes	up
gene-MGG_18141	MGG_18141	hypothetical protein	40.945	5.35561	7.32858e-13	1.00407e-11	yes	up
gene-MGG_16057	MGG_16057	hypothetical protein	40.629	5.34442	0.00141367	0.00413415	yes	up
gene-MGG_14358	MGG_14358	hypothetical protein	40.566	5.3422	2.49978e-54	8.70392e-52	yes	up
gene-MGG_02336	MGG_02336	isoflavone reductase	40.425	5.33719	0.00122405	0.00363785	yes	up
gene-MGG_16327	MGG_16327	hypothetical protein	40.243	5.33067	0.00134453	0.00394962	yes	up
gene-MGG_08539	MGG_08539	hypothetical protein	40.188	5.32871	1.71823e-05	7.75083e-05	yes	up
gene-MGG_05493	MGG_05493	ABC-type Fe3+ transport system	40.101	5.32557	0.00458581	0.0116337	yes	up
gene-MGG_15420	MGG_15420	hypothetical protein	40.071	5.32449	1.98929e-40	2.4092e-38	yes	up
gene-MGG_10533	MGG_10533	agmatinase 1	39.973	5.32095	1.65637e-07	1.06248e-06	yes	up
gene-MGG_15975	MGG_15975	hypothetical protein	39.575	5.30652	9.7401e-06	4.58682e-05	yes	up
gene-MGG_14081	MGG_14081	hypothetical protein	39.388	5.29969	0.00128147	0.00378932	yes	up
gene-MGG_08363	MGG_08363	enoyl reductase	39.188	5.29233	1.52526e-69	1.41621e-66	yes	up
gene-MGG_17642	MGG_17642	hypothetical protein	38.81	5.27835	0.00277326	0.00747814	yes	up
gene-MGG_07846	MGG_07846	endoglucanase family 5 glycoside hydrolase	38.465	5.26548	7.26081e-12	8.92935e-11	yes	up
gene-MGG_11605	MGG_11605	hypothetical protein	38.344	5.26094	2.38246e-34	2.05778e-32	yes	up
gene-MGG_01960	MGG_01960	hypothetical protein	38.309	5.25961	0.00157592	0.00454776	yes	up
gene-MGG_18042	MGG_18042	hypothetical protein	38.267	5.25802	0.00158041	0.00455836	yes	up
gene-MGG_06212	MGG_06212	hypothetical protein	0.026	-5.24383	1.9586e-50	4.95971e-48	yes	down
gene-MGG_10042	MGG_10042	hypothetical protein	37.717	5.23715	0.00184191	0.00521274	yes	up
gene-MGG_08528	MGG_08528	hypothetical protein	37.553	5.23087	0.000303381	0.00104782	yes	up
gene-MGG_15100	MGG_15100	polyketide synthase	37.531	5.23001	2.78145e-74	3.09909e-71	yes	up
gene-MGG_15924	MGG_15924	hypothetical protein	37.53	5.22998	0.00313817	0.00835098	yes	up
gene-MGG_15184	MGG_15184	peptidase U34	37.455	5.22709	2.05597e-24	8.71011e-23	yes	up
gene-MGG_04889	MGG_04889	hypothetical protein	37.261	5.21961	0.00231178	0.00637135	yes	up
gene-MGG_17869	MGG_17869	hypothetical protein	37.151	5.21532	0.00211359	0.00588299	yes	up
gene-MGG_03811	MGG_03811	hypothetical protein	37.114	5.21391	5.33404e-35	4.83186e-33	yes	up
gene-MGG_16559	MGG_16559	hypothetical protein	36.926	5.20658	0.00214928	0.00597486	yes	up
gene-MGG_02591	MGG_02591	hypothetical protein	36.875	5.20457	1.59614e-32	1.22649e-30	yes	up
gene-MGG_08389	MGG_08389	hypothetical protein	36.856	5.20381	2.43682e-30	1.58778e-28	yes	up
gene-MGG_02139	MGG_02139	hypothetical protein	36.687	5.1972	0.0028975	0.0077774	yes	up
gene-MGG_14155	MGG_14155	hypothetical protein	36.362	5.18436	0.000343188	0.00116864	yes	up
gene-MGG_16554	MGG_16554	hypothetical protein	36.226	5.17896	0.00204412	0.0057088	yes	up
gene-MGG_10036	MGG_10036	phenylalanine and histidine ammonia-lyase	36.163	5.17645	0.00241991	0.00663125	yes	up
gene-MGG_07585	MGG_07585	hypothetical protein	36.028	5.17104	1.61532e-05	7.31325e-05	yes	up
gene-MGG_08391	MGG_08391	hypothetical protein	35.833	5.16322	0.00279529	0.00752843	yes	up
gene-MGG_10080	MGG_10080	hypothetical protein	35.613	5.15435	0.00237412	0.00652182	yes	up
gene-MGG_04738	MGG_04738	short chain dehydrogenase/oxidoreductase	35.341	5.14328	8.48012e-60	3.93689e-57	yes	up
gene-MGG_01876	MGG_01876	chitinase 3	35.303	5.14173	0.00271002	0.00733228	yes	up
gene-MGG_03821	MGG_03821	cytochrome P450 3A19	35.01	5.12969	0.00341953	0.00899442	yes	up
gene-MGG_15403	MGG_15403	hypothetical protein	34.75	5.11893	0.000464363	0.00153484	yes	up
gene-MGG_15973	MGG_15973	hypothetical protein	34.64	5.11435	0.0038284	0.00994486	yes	up
gene-MGG_07375	MGG_07375	ABC transporter CDR4	34.435	5.10581	3.30894e-05	0.000141203	yes	up
gene-MGG_16831	MGG_16831	hypothetical protein	0.029	-5.10221	5.90648e-07	3.47833e-06	yes	down
gene-MGG_15318	MGG_15318	hypothetical protein	34.302	5.1002	1.13563e-24	5.00125e-23	yes	up
gene-MGG_05406	MGG_05406	hypothetical protein	34.241	5.09765	7.06862e-44	1.09387e-41	yes	up
gene-MGG_07377	MGG_07377	hypothetical protein	34.207	5.09621	0.00292574	0.00784942	yes	up
gene-MGG_09812	MGG_09812	2-isopropylmalate synthase	34.121	5.09257	0.00321711	0.00853657	yes	up
gene-MGG_02530	MGG_02530	quinate permease	33.941	5.08495	1.79446e-24	7.63127e-23	yes	up
gene-MGG_02218	MGG_02218	hypothetical protein	33.68	5.07382	7.99115e-09	6.37348e-08	yes	up
gene-MGG_05789	MGG_05789	hypothetical protein	33.602	5.07048	0.00410613	0.010561	yes	up
gene-MGG_08965	MGG_08965	hypothetical protein	33.542	5.0679	1.28697e-37	1.37879e-35	yes	up
gene-MGG_14623	MGG_14623	hypothetical protein	33.531	5.06742	0.000551919	0.00179285	yes	up
gene-MGG_20343	MGG_20343	5S ribosomal RNA	33.48	5.06522	0.000605658	0.00194362	yes	up
gene-MGG_14022	MGG_14022	hypothetical protein	33.291	5.05707	0.00428039	0.0109612	yes	up
gene-MGG_08799	MGG_08799	hypothetical protein	33.169	5.05175	0.00409513	0.0105387	yes	up
gene-MGG_15414	MGG_15414	hypothetical protein	33.08	5.04787	0.000786078	0.00245818	yes	up
gene-MGG_07677	MGG_07677	rhamnogalacturonan acetylesterase	32.859	5.03822	0.00452118	0.0114933	yes	up
gene-MGG_09220	MGG_09220	hypothetical protein	32.6	5.02679	0.0040001	0.0103361	yes	up
gene-MGG_09148	MGG_09148	hypothetical protein	32.556	5.02483	0.0156959	0.0342909	yes	up
gene-MGG_10257	MGG_10257	hypothetical protein	32.534	5.02386	0.00627722	0.0153446	yes	up
gene-MGG_14073	MGG_14073	FAD binding domain-containing protein	32.529	5.02365	0.00465282	0.0117715	yes	up
gene-MGG_04348	MGG_04348	pectate lyase	32.448	5.02006	1.8573e-08	1.41353e-07	yes	up
gene-MGG_13332	MGG_13332	aquaporin	32.278	5.0125	3.85617e-05	0.000162256	yes	up
gene-MGG_11009	MGG_11009	hypothetical protein	32.27	5.01214	0.00406583	0.0104695	yes	up
gene-MGG_03767	MGG_03767	hypothetical protein	31.98	4.99911	6.91186e-07	4.02151e-06	yes	up
gene-MGG_02337	MGG_02337	retinol dehydrogenase 8	31.949	4.99772	2.23141e-31	1.53471e-29	yes	up
gene-MGG_18108	MGG_18108	hypothetical protein	31.678	4.98541	0.00412668	0.0106066	yes	up
gene-MGG_10810	MGG_10810	hypothetical protein	31.554	4.97974	0.00109691	0.00330051	yes	up
gene-MGG_14894	MGG_14894	hypothetical protein	31.509	4.97769	0.0107451	0.0245785	yes	up
gene-MGG_14819	MGG_14819	class II Aldolase	31.33	4.96948	0.00447169	0.0113961	yes	up
gene-MGG_08350	MGG_08350	hypothetical protein	31.293	4.96775	0.00121575	0.00361707	yes	up
gene-MGG_07354	MGG_07354	glutathionylspermidine synthase	31.278	4.96709	6.78813e-34	5.7298e-32	yes	up
gene-MGG_07414	MGG_07414	hypothetical protein	31.175	4.96231	0.00527497	0.0131191	yes	up
gene-MGG_08384	MGG_08384	hypothetical protein	31.129	4.96021	7.27402e-11	7.67492e-10	yes	up
gene-MGG_11292	MGG_11292	hypothetical protein	31.084	4.9581	0.00519451	0.012945	yes	up
gene-MGG_10301	MGG_10301	hypothetical protein	30.954	4.95207	0.00593119	0.0145723	yes	up
gene-MGG_03348	MGG_03348	phosphate-repressible phosphate permease	0.033	-4.94005	4.34312e-66	2.68839e-63	yes	down
gene-MGG_00241	MGG_00241	polyketide synthase	30.648	4.93774	0.00120213	0.00358227	yes	up
gene-MGG_16492	MGG_16492	hypothetical protein	30.621	4.93645	0.00554824	0.0137283	yes	up
gene-MGG_01949	MGG_01949	ent-kaurene synthase	30.598	4.93538	0.00517231	0.0129099	yes	up
gene-MGG_07804	MGG_07804	hypothetical protein	30.576	4.93435	0.00500435	0.0125554	yes	up
gene-MGG_07986	MGG_07986	hypothetical protein	30.528	4.93205	0.00161952	0.00465791	yes	up
gene-MGG_00024	MGG_00024	ent-kaurene oxidase	30.495	4.9305	7.05024e-11	7.46709e-10	yes	up
gene-MGG_08461	MGG_08461	hypothetical protein	0.033	-4.92908	4.4534e-23	1.65953e-21	yes	down
gene-MGG_02549	MGG_02549	hypothetical protein	30.348	4.92354	0.000894257	0.00275472	yes	up
gene-MGG_13874	MGG_13874	hypothetical protein	30.165	4.91481	1.26136e-05	5.81709e-05	yes	up
gene-MGG_16091	MGG_16091	hypothetical protein	30.103	4.91185	0.0099475	0.0229996	yes	up
gene-MGG_06585	MGG_06585	hypothetical protein	0.033	-4.90836	1.7182e-53	5.41262e-51	yes	down
gene-MGG_12047	MGG_12047	hypothetical protein	29.963	4.90509	2.12821e-53	6.40878e-51	yes	up
gene-MGG_10217	MGG_10217	hypothetical protein	29.957	4.90482	0.00312508	0.00832208	yes	up
gene-MGG_15181	MGG_15181	hypothetical protein	29.769	4.89575	0.000985939	0.00300029	yes	up
gene-MGG_16573	MGG_16573	hypothetical protein	29.582	4.88667	4.38696e-19	1.16658e-17	yes	up
gene-MGG_07866	MGG_07866	hypothetical protein	29.512	4.88322	0.0235457	0.0491893	yes	up
gene-MGG_05405	MGG_05405	hypothetical protein	29.408	4.87813	4.77531e-21	1.51586e-19	yes	up
gene-MGG_15360	MGG_15360	hypothetical protein	29.405	4.87799	0.00854319	0.0201159	yes	up
gene-MGG_10781	MGG_10781	hypothetical protein	29.38	4.87677	2.36536e-34	2.05778e-32	yes	up
gene-MGG_04737	MGG_04737	hypothetical protein	29.365	4.876	7.52292e-20	2.12742e-18	yes	up
gene-MGG_08498	MGG_08498	hypothetical protein	29.25	4.87035	8.26239e-46	1.58723e-43	yes	up
gene-MGG_07676	MGG_07676	hypothetical protein	29.019	4.85891	9.41276e-20	2.64841e-18	yes	up
gene-MGG_15354	MGG_15354	hypothetical protein	28.93	4.85451	2.16011e-35	2.03965e-33	yes	up
gene-MGG_05827	MGG_05827	glutamyl-tRNA(Gln) amidotransferase subunit A	28.823	4.84914	2.33803e-08	1.74717e-07	yes	up
gene-MGG_04309	MGG_04309	hypothetical protein	28.811	4.84855	1.0571e-37	1.14352e-35	yes	up
gene-MGG_12022	MGG_12022	hypothetical protein	28.686	4.84228	0.000236057	0.000838159	yes	up
gene-MGG_10619	MGG_10619	hypothetical protein	28.578	4.83683	3.83578e-39	4.36105e-37	yes	up
gene-MGG_09055	MGG_09055	hypothetical protein	28.574	4.83665	1.51061e-21	5.05442e-20	yes	up
gene-MGG_14042	MGG_14042	hypothetical protein	28.562	4.836	1.82802e-16	3.84299e-15	yes	up
gene-MGG_15943	MGG_15943	hypothetical protein	28.495	4.83261	0.000105242	0.000408573	yes	up
gene-MGG_08277	MGG_08277	hypothetical protein	0.035	-4.82975	6.90365e-33	5.49432e-31	yes	down
gene-MGG_15097	MGG_15097	polyketide synthase	28.349	4.82521	5.48322e-14	8.49708e-13	yes	up
gene-MGG_12848	MGG_12848	hypothetical protein	0.035	-4.82458	3.33538e-07	2.03076e-06	yes	down
gene-MGG_15256	MGG_15256	ankyrin domain-containing protein	28.226	4.81895	1.62984e-13	2.41486e-12	yes	up
gene-MGG_02532	MGG_02532	endoglucanase 1	28.111	4.81306	2.728e-24	1.14268e-22	yes	up
gene-MGG_08434	MGG_08434	hypothetical protein	28.014	4.80805	3.63715e-48	7.9461e-46	yes	up
gene-MGG_08378	MGG_08378	cytochrome P450 oxidoreductase GliF	27.985	4.80657	1.12828e-42	1.6117e-40	yes	up
gene-MGG_10803	MGG_10803	hypothetical protein	27.88	4.80116	0.0084961	0.0200092	yes	up
gene-MGG_14377	MGG_14377	hypothetical protein	27.859	4.80005	0.00859597	0.0202188	yes	up
gene-MGG_01950	MGG_01950	hypothetical protein	27.718	4.79276	7.33543e-13	1.00407e-11	yes	up
gene-MGG_17541	MGG_17541	hypothetical protein	0.036	-4.79117	0.0169164	0.0366269	yes	down
gene-MGG_00992	MGG_00992	hypothetical protein	27.408	4.77654	2.73625e-39	3.14302e-37	yes	up
gene-MGG_08734	MGG_08734	hypothetical protein	27.05	4.75758	6.84433e-06	3.31996e-05	yes	up
gene-MGG_16486	MGG_16486	hypothetical protein	27.048	4.75745	1.11925e-38	1.23472e-36	yes	up
gene-MGG_11025	MGG_11025	spermidine/putrescine import ATP-binding protein potA	27.007	4.75525	1.91367e-14	3.14023e-13	yes	up
gene-MGG_07847	MGG_07847	hypothetical protein	26.847	4.74669	0.00255585	0.00695611	yes	up
gene-MGG_12424	MGG_12424	C6 transcription factor	26.83	4.74576	2.89397e-84	5.37411e-81	yes	up
gene-MGG_09934	MGG_09934	dUTPase	0.037	-4.73953	2.16388e-05	9.61323e-05	yes	down
gene-MGG_05855	MGG_05855	hypothetical protein	26.647	4.73589	1.61083e-71	1.63162e-68	yes	up
gene-MGG_07690	MGG_07690	hypothetical protein	26.58	4.73225	1.22748e-39	1.42464e-37	yes	up
gene-MGG_00110	MGG_00110	hypothetical protein	0.038	-4.73149	1.39097e-78	1.93728e-75	yes	down
gene-MGG_17506	MGG_17506	hypothetical protein	26.535	4.72984	5.25582e-09	4.28386e-08	yes	up
gene-MGG_02348	MGG_02348	multidrug resistance protein 3	26.341	4.71924	1.39167e-15	2.65514e-14	yes	up
gene-MGG_07859	MGG_07859	hypothetical protein	26.314	4.71776	0.0103732	0.0238551	yes	up
gene-MGG_14978	MGG_14978	hypothetical protein	26.223	4.71276	0.0163342	0.0354837	yes	up
gene-MGG_10070	MGG_10070	averantin oxidoreductase	26.188	4.71083	0.00306065	0.00817397	yes	up
gene-MGG_17563	MGG_17563	hypothetical protein	25.933	4.69672	0.00235715	0.00647839	yes	up
gene-MGG_07836	MGG_07836	hypothetical protein	25.879	4.69374	0.00263306	0.00714678	yes	up
gene-MGG_08789	MGG_08789	hypothetical protein	25.79	4.68873	0.00206632	0.00576581	yes	up
gene-MGG_10275	MGG_10275	hypothetical protein	25.779	4.68811	1.33506e-09	1.18245e-08	yes	up
gene-MGG_15930	MGG_15930	hypothetical protein	25.76	4.68705	9.42101e-28	5.17088e-26	yes	up
gene-MGG_15978	MGG_15978	hypothetical protein	25.757	4.68691	0.000366946	0.00123894	yes	up
gene-MGG_09474	MGG_09474	hypothetical protein	0.039	-4.68498	0.000353904	0.00119984	yes	down
gene-MGG_04272	MGG_04272	hypothetical protein	25.691	4.68318	1.15113e-09	1.03019e-08	yes	up
gene-MGG_12423	MGG_12423	choline monooxygenase	25.664	4.68168	2.21287e-08	1.66226e-07	yes	up
gene-MGG_16480	MGG_16480	hypothetical protein	25.651	4.68092	5.10711e-24	2.10754e-22	yes	up
gene-MGG_08536	MGG_08536	hypothetical protein	25.612	4.67876	4.58405e-42	6.08042e-40	yes	up
gene-MGG_05845	MGG_05845	hypothetical protein	25.557	4.67564	1.25196e-15	2.40092e-14	yes	up
gene-MGG_17662	MGG_17662	hypothetical protein	0.039	-4.66784	3.70601e-06	1.89026e-05	yes	down
gene-MGG_07868	MGG_07868	glycosyl hydrolase family 10	25.322	4.66234	4.20345e-41	5.44591e-39	yes	up
gene-MGG_10754	MGG_10754	hypothetical protein	25.219	4.65642	0.0136113	0.0302889	yes	up
gene-MGG_16702	MGG_16702	hypothetical protein	25.184	4.65446	0.0155306	0.0339699	yes	up
gene-MGG_00282	MGG_00282	subtilisin	25.143	4.65207	5.0796e-22	1.76865e-20	yes	up
gene-MGG_16377	MGG_16377	hypothetical protein	25	4.64387	3.31508e-37	3.42006e-35	yes	up
gene-MGG_02255	MGG_02255	hypothetical protein	24.901	4.63814	0.0225231	0.0473406	yes	up
gene-MGG_08515	MGG_08515	hypothetical protein	24.887	4.63732	0.0134955	0.0300554	yes	up
gene-MGG_05608	MGG_05608	hypothetical protein	24.86	4.63574	9.33365e-46	1.76264e-43	yes	up
gene-MGG_13902	MGG_13902	hypothetical protein	24.848	4.63504	3.18558e-67	2.21836e-64	yes	up
gene-MGG_00310	MGG_00310	hypothetical protein	0.04	-4.63006	3.13046e-45	5.36609e-43	yes	down
gene-MGG_01152	MGG_01152	hypothetical protein	0.041	-4.62588	1.64083e-20	4.9278e-19	yes	down
gene-MGG_16321	MGG_16321	hypothetical protein	24.69	4.62583	1.52779e-16	3.2424e-15	yes	up
gene-MGG_17984	MGG_17984	hypothetical protein	0.041	-4.62437	0.00379462	0.0098669	yes	down
gene-MGG_02154	MGG_02154	hypothetical protein	24.645	4.6232	0.0172923	0.0373394	yes	up
gene-MGG_16975	MGG_16975	hypothetical protein	24.505	4.61499	0.0207488	0.0440014	yes	up
gene-MGG_08506	MGG_08506	hypothetical protein	24.455	4.61207	0.0201482	0.0428665	yes	up
gene-MGG_03495	MGG_03495	hypothetical protein	0.041	-4.60083	9.64466e-09	7.61054e-08	yes	down
gene-MGG_18082	MGG_18082	hypothetical protein	24.263	4.60066	1.74883e-53	5.41262e-51	yes	up
gene-MGG_15201	MGG_15201	FAD binding domain-containing protein	24.252	4.60005	0.0139859	0.0310049	yes	up
gene-MGG_14989	MGG_14989	hypothetical protein	0.041	-4.59568	2.02679e-11	2.31378e-10	yes	down
gene-MGG_16093	MGG_16093	hypothetical protein	24.109	4.59149	2.38484e-42	3.28049e-40	yes	up
gene-MGG_08218	MGG_08218	hypothetical protein	24.106	4.59132	0.0229131	0.0480515	yes	up
gene-MGG_09087	MGG_09087	3-oxoacyl-[acyl-carrier-protein] reductase	23.972	4.5833	3.90056e-13	5.52225e-12	yes	up
gene-MGG_16609	MGG_16609	hypothetical protein	23.842	4.57542	0.000412543	0.00137787	yes	up
gene-MGG_10618	MGG_10618	acetyl xylan esterase	23.832	4.57485	8.93413e-07	5.09438e-06	yes	up
gene-MGG_07817	MGG_07817	hypothetical protein	23.82	4.57413	5.11651e-47	1.09631e-44	yes	up
gene-MGG_15367	MGG_15367	hypothetical protein	23.603	4.56091	0.00528399	0.0131386	yes	up
gene-MGG_12178	MGG_12178	hypothetical protein	0.043	-4.54514	4.63467e-45	7.82417e-43	yes	down
gene-MGG_08774	MGG_08774	chitin deacetylase	0.043	-4.54232	1.22956e-23	4.91032e-22	yes	down
gene-MGG_02187	MGG_02187	hypothetical protein	23.299	4.54221	3.06414e-49	7.42188e-47	yes	up
gene-MGG_03012	MGG_03012	hypothetical protein	0.043	-4.54071	8.62242e-15	1.48029e-13	yes	down
gene-MGG_18090	MGG_18090	hypothetical protein	23.273	4.54056	5.74449e-10	5.36955e-09	yes	up
gene-MGG_14183	MGG_14183	hypothetical protein	23.195	4.53574	0.0182717	0.0392487	yes	up
gene-MGG_03816	MGG_03816	hypothetical protein	23.195	4.53574	0.0182717	0.0392487	yes	up
gene-MGG_10443	MGG_10443	hypothetical protein	23.192	4.53556	3.52394e-28	1.95342e-26	yes	up
gene-MGG_08481	MGG_08481	hypothetical protein	23.114	4.5307	0.0204625	0.0434521	yes	up
gene-MGG_12016	MGG_12016	hypothetical protein	23	4.52356	4.03916e-22	1.4197e-20	yes	up
gene-MGG_15625	MGG_15625	hypothetical protein	22.943	4.52001	3.07567e-06	1.59095e-05	yes	up
gene-MGG_11300	MGG_11300	hypothetical protein	22.943	4.51999	9.43129e-08	6.30123e-07	yes	up
gene-MGG_00566	MGG_00566	hypothetical protein	0.044	-4.50512	0.000112544	0.000433899	yes	down
gene-MGG_02049	MGG_02049	interferon-induced GTP-binding protein Mx2	22.705	4.50497	6.40082e-18	1.52389e-16	yes	up
gene-MGG_10773	MGG_10773	hypothetical protein	22.695	4.5043	6.59331e-37	6.67843e-35	yes	up
gene-MGG_12015	MGG_12015	hypothetical protein	22.657	4.50186	0.000552303	0.00179305	yes	up
gene-MGG_14375	MGG_14375	hypothetical protein	22.604	4.49849	2.59507e-15	4.72455e-14	yes	up
gene-MGG_17823	MGG_17823	cyanide hydratase	22.587	4.49742	1.49972e-15	2.83218e-14	yes	up
gene-MGG_07556	MGG_07556	hypothetical protein	22.525	4.49348	7.87201e-31	5.28373e-29	yes	up
gene-MGG_10806	MGG_10806	hypothetical protein	22.525	4.49347	1.19297e-43	1.79622e-41	yes	up
gene-MGG_05875	MGG_05875	pectate lyase	22.498	4.49172	0.0195278	0.0416739	yes	up
gene-MGG_15615	MGG_15615	hypothetical protein	22.481	4.49064	0.000323318	0.0011098	yes	up
gene-MGG_02334	MGG_02334	hypothetical protein	22.476	4.49034	0.0209228	0.044345	yes	up
gene-MGG_05565	MGG_05565	hypothetical protein	22.317	4.48009	3.95222e-39	4.44804e-37	yes	up
gene-MGG_07816	MGG_07816	hypothetical protein	22.313	4.47979	2.48192e-53	7.27727e-51	yes	up
gene-MGG_05785	MGG_05785	levanase	22.277	4.47749	3.45127e-32	2.58081e-30	yes	up
gene-MGG_00156	MGG_00156	hypothetical protein	0.045	-4.47422	7.06665e-44	1.09387e-41	yes	down
gene-MGG_05539	MGG_05539	carboxypeptidase 2	22.15	4.46924	9.24157e-21	2.85234e-19	yes	up
gene-MGG_12442	MGG_12442	aminopeptidase Y	22.14	4.46859	1.27326e-41	1.66902e-39	yes	up
gene-MGG_17546	MGG_17546	hypothetical protein	22.019	4.4607	0.00460904	0.0116873	yes	up
gene-MGG_09395	MGG_09395	hypothetical protein	21.958	4.4567	1.51781e-53	5.12468e-51	yes	up
gene-MGG_00870	MGG_00870	hypothetical protein	0.046	-4.45312	3.79162e-29	2.2713e-27	yes	down
gene-MGG_07228	MGG_07228	hypothetical protein	0.046	-4.45009	1.33147e-29	8.19625e-28	yes	down
gene-MGG_00023	MGG_00023	isotrichodermin C-15 hydroxylase	21.744	4.44257	0.0225772	0.0474274	yes	up
gene-MGG_12231	MGG_12231	allantoate permease	21.501	4.42634	2.1801e-25	1.02062e-23	yes	up
gene-MGG_10006	MGG_10006	hypothetical protein	21.49	4.42557	9.46124e-10	8.59846e-09	yes	up
gene-MGG_13308	MGG_13308	guanine deaminase	21.413	4.42043	1.95932e-33	1.6052e-31	yes	up
gene-MGG_04263	MGG_04263	hypothetical protein	21.349	4.41609	5.5672e-19	1.45952e-17	yes	up
gene-MGG_07815	MGG_07815	hypothetical protein	21.326	4.41451	8.00311e-27	4.05321e-25	yes	up
gene-MGG_17074	MGG_17074	hypothetical protein	21.294	4.41236	0.000604687	0.00194162	yes	up
gene-MGG_04257	MGG_04257	hypothetical protein	21.285	4.41177	1.48347e-24	6.36339e-23	yes	up
gene-MGG_05833	MGG_05833	vacuolar basic amino acid transporter 1	21.266	4.41049	5.7788e-12	7.21832e-11	yes	up
gene-MGG_00611	MGG_00611	2OG-Fe(II) oxygenase	0.047	-4.41049	4.15618e-17	9.22472e-16	yes	down
gene-MGG_15150	MGG_15150	hypothetical protein	21.186	4.40502	3.15396e-13	4.53438e-12	yes	up
gene-MGG_03831	MGG_03831	hypothetical protein	21.054	4.39605	1.34764e-22	4.87513e-21	yes	up
gene-MGG_11809	MGG_11809	hypothetical protein	21.049	4.3957	1.72215e-46	3.48876e-44	yes	up
gene-MGG_09416	MGG_09416	hypothetical protein	21.036	4.39477	3.41972e-06	1.7575e-05	yes	up
gene-MGG_05499	MGG_05499	serine/threonine protein kinase	20.837	4.38109	2.68177e-33	2.16524e-31	yes	up
gene-MGG_06006	MGG_06006	hypothetical protein	0.048	-4.37661	3.94563e-27	2.07369e-25	yes	down
gene-MGG_04126	MGG_04126	sulfate permease 2	0.048	-4.37545	3.2987e-51	8.96441e-49	yes	down
gene-MGG_10046	MGG_10046	pantothenate transporter liz	20.563	4.36195	1.50585e-13	2.24008e-12	yes	up
gene-MGG_07551	MGG_07551	cytochrome P450 monooxygenase	20.528	4.35949	6.82995e-09	5.49057e-08	yes	up
gene-MGG_17029	MGG_17029	hypothetical protein	20.477	4.35594	0.00828115	0.0195733	yes	up
gene-MGG_07887	MGG_07887	hypothetical protein	20.463	4.35494	1.17411e-50	3.04231e-48	yes	up
gene-MGG_03880	MGG_03880	alcohol dehydrogenase 1	20.343	4.34647	6.14444e-05	0.00024895	yes	up
gene-MGG_04603	MGG_04603	hypothetical protein	20.193	4.33575	1.56688e-40	1.91848e-38	yes	up
gene-MGG_09598	MGG_09598	hypothetical protein	19.879	4.31318	1.42101e-23	5.59467e-22	yes	up
gene-MGG_07819	MGG_07819	hypothetical protein	19.742	4.30322	0.015777	0.0344546	yes	up
gene-MGG_08376	MGG_08376	hypothetical protein	19.59	4.29208	7.57242e-26	3.63672e-24	yes	up
gene-MGG_12569	MGG_12569	hypothetical protein	19.569	4.2905	1.44934e-58	5.98096e-56	yes	up
gene-MGG_05435	MGG_05435	membrane transporter	19.364	4.27529	3.77525e-18	9.25976e-17	yes	up
gene-MGG_07653	MGG_07653	glycosyl hydrolase family 62 protein	19.317	4.27182	7.51089e-14	1.14326e-12	yes	up
gene-MGG_06415	MGG_06415	hypothetical protein	0.052	-4.26998	3.57422e-23	1.34088e-21	yes	down
gene-MGG_15457	MGG_15457	arylsulfatase	19.187	4.26204	0.00131171	0.00386838	yes	up
gene-MGG_10713	MGG_10713	hypothetical protein	19.094	4.25501	5.32971e-08	3.74188e-07	yes	up
gene-MGG_13894	MGG_13894	hypothetical protein	19.054	4.25206	2.02713e-17	4.61888e-16	yes	up
gene-MGG_05554	MGG_05554	hypothetical protein	18.964	4.2452	2.11625e-08	1.59535e-07	yes	up
gene-MGG_15679	MGG_15679	hypothetical protein	0.053	-4.23937	0.011766	0.0266295	yes	down
gene-MGG_08703	MGG_08703	hypothetical protein	18.824	4.23449	0.0100488	0.0232146	yes	up
gene-MGG_13517	MGG_13517	hypothetical protein	0.053	-4.2289	7.45441e-24	3.05357e-22	yes	down
gene-MGG_10205	MGG_10205	isoleucyl-tRNA synthetase	18.734	4.2276	0.000107775	0.000416811	yes	up
gene-MGG_02329	MGG_02329	isotrichodermin C-15 hydroxylase	18.681	4.22349	1.77336e-28	1.0081e-26	yes	up
gene-MGG_09380	MGG_09380	hypothetical protein	18.598	4.21706	1.79131e-07	1.1405e-06	yes	up
gene-MGG_00112	MGG_00112	hypothetical protein	0.054	-4.21485	2.73191e-56	1.04962e-53	yes	down
gene-MGG_16714	MGG_16714	hypothetical protein	18.475	4.20754	0.00203949	0.00569954	yes	up
gene-MGG_13926	MGG_13926	hypothetical protein	18.357	4.19826	0.00170492	0.00486459	yes	up
gene-MGG_10458	MGG_10458	hypothetical protein	18.341	4.19702	0.0165463	0.0359094	yes	up
gene-MGG_03327	MGG_03327	hypothetical protein	0.055	-4.19666	5.51818e-15	9.75929e-14	yes	down
gene-MGG_08377	MGG_08377	hypothetical protein	18.294	4.1933	3.73654e-06	1.9019e-05	yes	up
gene-MGG_16282	MGG_16282	hypothetical protein	18.175	4.18392	1.97657e-15	3.67662e-14	yes	up
gene-MGG_10251	MGG_10251	hypothetical protein	18.107	4.17847	2.14816e-29	1.30791e-27	yes	up
gene-MGG_08962	MGG_08962	hypothetical protein	18.02	4.1715	1.38605e-07	9.00489e-07	yes	up
gene-MGG_10468	MGG_10468	hypothetical protein	17.982	4.16848	7.71271e-21	2.40042e-19	yes	up
gene-MGG_07013	MGG_07013	hypothetical protein	0.056	-4.16661	1.23566e-11	1.46621e-10	yes	down
gene-MGG_17234	MGG_17234	hypothetical protein	17.937	4.16488	0.0194382	0.0415144	yes	up
gene-MGG_10549	MGG_10549	hypothetical protein	17.921	4.16361	2.22874e-06	1.18759e-05	yes	up
gene-MGG_10362	MGG_10362	NAD/NADP octopine/nopaline dehydrogenase	17.919	4.1634	0.0126336	0.0283397	yes	up
gene-MGG_13597	MGG_13597	FAD/FMN-dependent oxygenase/oxidase	17.876	4.15995	0.000213107	0.000764223	yes	up
gene-MGG_01367	MGG_01367	hypothetical protein	17.736	4.14858	1.228e-05	5.67734e-05	yes	up
gene-MGG_07845	MGG_07845	C6 zinc finger domain-containing protein	17.687	4.14464	3.48721e-08	2.52794e-07	yes	up
gene-MGG_07882	MGG_07882	hypothetical protein	17.666	4.1429	1.10811e-45	2.02403e-43	yes	up
gene-MGG_16497	MGG_16497	hypothetical protein	17.642	4.14094	0.0191564	0.0409361	yes	up
gene-MGG_09733	MGG_09733	secreted glucosidase	17.638	4.1406	3.41162e-14	5.43809e-13	yes	up
gene-MGG_14195	MGG_14195	hypothetical protein	17.598	4.13732	2.85592e-11	3.20772e-10	yes	up
gene-MGG_10442	MGG_10442	hypothetical protein	17.493	4.12867	4.04094e-13	5.71373e-12	yes	up
gene-MGG_08537	MGG_08537	endoglucanase-1, variant	17.396	4.12069	2.48461e-37	2.58725e-35	yes	up
gene-MGG_16660	MGG_16660	hypothetical protein	17.392	4.12038	4.23035e-19	1.12762e-17	yes	up
gene-MGG_00015	MGG_00015	catechol O-methyltransferase	17.392	4.12034	5.12982e-16	1.03732e-14	yes	up
gene-MGG_10560	MGG_10560	N-acetyltransferase	17.312	4.11368	1.81154e-37	1.90416e-35	yes	up
gene-MGG_03471	MGG_03471	hypothetical protein	0.058	-4.11196	1.26548e-08	9.86013e-08	yes	down
gene-MGG_02354	MGG_02354	hypothetical protein	17.285	4.11142	0.0129594	0.0289715	yes	up
gene-MGG_05831	MGG_05831	hypothetical protein	17.272	4.11036	0.0158641	0.0346313	yes	up
gene-MGG_15874	MGG_15874	hypothetical protein	17.239	4.10763	0.000438744	0.00145968	yes	up
gene-MGG_08521	MGG_08521	hypothetical protein	17.238	4.10749	8.51746e-41	1.05446e-38	yes	up
gene-MGG_08817	MGG_08817	hypothetical protein	17.195	4.10392	9.77751e-15	1.66322e-13	yes	up
gene-MGG_07920	MGG_07920	arylsulfatase	17.135	4.09888	6.81784e-08	4.69206e-07	yes	up
gene-MGG_02090	MGG_02090	hypothetical protein	0.059	-4.09541	0.00303352	0.00811512	yes	down
gene-MGG_07982	MGG_07982	cytochrome P450 monooxygenase	17.056	4.09222	2.44777e-27	1.32393e-25	yes	up
gene-MGG_13106	MGG_13106	hypothetical protein	17.053	4.09198	2.81655e-28	1.58495e-26	yes	up
gene-MGG_07473	MGG_07473	glycosyl hydrolase	0.059	-4.09037	1.0436e-13	1.56498e-12	yes	down
gene-MGG_02180	MGG_02180	hypothetical protein	17.034	4.09035	7.77364e-37	7.73339e-35	yes	up
gene-MGG_00768	MGG_00768	hypothetical protein	0.059	-4.09016	1.65613e-14	2.73777e-13	yes	down
gene-MGG_07873	MGG_07873	hypothetical protein	17.03	4.08998	0.0151462	0.0332333	yes	up
gene-MGG_10422	MGG_10422	hypothetical protein	0.059	-4.08847	4.19277e-05	0.000175557	yes	down
gene-MGG_05106	MGG_05106	hypothetical protein	0.059	-4.08181	2.68351e-14	4.32076e-13	yes	down
gene-MGG_01922	MGG_01922	polysaccharide deacetylase	16.874	4.07674	1.80668e-21	5.99109e-20	yes	up
gene-MGG_11003	MGG_11003	hypothetical protein	16.871	4.07645	1.19977e-10	1.22193e-09	yes	up
gene-MGG_08497	MGG_08497	hypothetical protein	16.844	4.0742	8.00574e-60	3.87826e-57	yes	up
gene-MGG_04248	MGG_04248	hypothetical protein	16.656	4.05796	9.14197e-14	1.37835e-12	yes	up
gene-MGG_03685	MGG_03685	hypothetical protein	0.06	-4.05056	0.000291896	0.00101318	yes	down
gene-MGG_09070	MGG_09070	hypothetical protein	16.512	4.04542	8.0892e-07	4.64826e-06	yes	up
gene-MGG_07412	MGG_07412	hypothetical protein	16.477	4.04241	1.85062e-13	2.71668e-12	yes	up
gene-MGG_12501	MGG_12501	hypothetical protein	16.438	4.03898	1.22766e-08	9.57887e-08	yes	up
gene-MGG_15023	MGG_15023	hypothetical protein	0.061	-4.03218	4.15808e-16	8.48523e-15	yes	down
gene-MGG_15517	MGG_15517	hypothetical protein	16.278	4.02483	3.57234e-14	5.67803e-13	yes	up
gene-MGG_05632	MGG_05632	hypothetical protein	0.061	-4.02352	1.78134e-23	6.93974e-22	yes	down
gene-MGG_03781	MGG_03781	hypothetical protein	16.246	4.02203	8.89486e-37	8.77048e-35	yes	up
gene-MGG_14237	MGG_14237	hypothetical protein	16.238	4.02127	3.29685e-26	1.62538e-24	yes	up
gene-MGG_01961	MGG_01961	UDP-glucuronosyl/UDP-glucosyltransferase	16.202	4.01807	4.20957e-32	3.12687e-30	yes	up
gene-MGG_07146	MGG_07146	glycosyl hydrolase	0.062	-4.01449	1.06199e-45	1.97211e-43	yes	down
gene-MGG_02777	MGG_02777	hypothetical protein	0.062	-4.01261	3.5126e-42	4.77285e-40	yes	down
gene-MGG_07428	MGG_07428	allantoate permease	16.066	4.00593	1.49432e-20	4.51213e-19	yes	up
gene-MGG_10453	MGG_10453	L-lactate dehydrogenase	16.056	4.00506	4.72967e-49	1.07547e-46	yes	up
gene-MGG_10893	MGG_10893	hypothetical protein	16.023	4.00209	3.88063e-07	2.33719e-06	yes	up
gene-MGG_09134	MGG_09134	hypothetical protein	15.999	3.99988	4.91807e-26	2.39289e-24	yes	up
gene-MGG_14055	MGG_14055	hypothetical protein	15.968	3.99708	0.00336845	0.00888314	yes	up
gene-MGG_15267	MGG_15267	hypothetical protein	15.966	3.99691	0.00375827	0.00978838	yes	up
gene-MGG_04018	MGG_04018	mitochondrial chaperone BCS1	0.063	-3.98722	1.33139e-13	1.98586e-12	yes	down
gene-MGG_17643	MGG_17643	hypothetical protein	15.819	3.98362	0.00896077	0.0209607	yes	up
gene-MGG_08496	MGG_08496	endo-1,4-beta-xylanase D	15.719	3.97447	3.03122e-11	3.38754e-10	yes	up
gene-MGG_17554	MGG_17554	hypothetical protein	15.678	3.97067	0.00502681	0.0126076	yes	up
gene-MGG_08236	MGG_08236	polyketide synthase	15.673	3.97024	2.00662e-32	1.53135e-30	yes	up
gene-MGG_05411	MGG_05411	hypothetical protein	15.672	3.97009	8.55751e-11	8.90269e-10	yes	up
gene-MGG_02922	MGG_02922	hypothetical protein	15.672	3.97008	0.000880569	0.00271781	yes	up
gene-MGG_15364	MGG_15364	hypothetical protein	15.665	3.96951	2.91162e-31	1.97813e-29	yes	up
gene-MGG_13766	MGG_13766	hypothetical protein	15.648	3.96786	0.00569456	0.0140405	yes	up
gene-MGG_14591	MGG_14591	cytochrome P450 3A24	15.611	3.96445	1.01917e-28	5.97663e-27	yes	up
gene-MGG_05505	MGG_05505	autophagy protein	15.597	3.96318	4.53609e-12	5.74985e-11	yes	up
gene-MGG_02134	MGG_02134	gamma-glutamyltransferase	15.594	3.9629	9.15152e-08	6.13515e-07	yes	up
gene-MGG_01905	MGG_01905	hypothetical protein	15.454	3.94992	2.14749e-05	9.548e-05	yes	up
gene-MGG_04213	MGG_04213	hypothetical protein	0.065	-3.94974	1.21255e-33	1.00823e-31	yes	down
gene-MGG_06364	MGG_06364	hypothetical protein	0.065	-3.94955	1.0099e-23	4.09174e-22	yes	down
gene-MGG_14831	MGG_14831	fatty acid synthase S-acetyltransferase	15.443	3.94891	9.79665e-12	1.1826e-10	yes	up
gene-MGG_16379	MGG_16379	hypothetical protein	15.428	3.94745	0.00456632	0.0115921	yes	up
gene-MGG_07848	MGG_07848	multidrug resistance protein CDR1	15.344	3.93961	5.50051e-10	5.17187e-09	yes	up
gene-MGG_16551	MGG_16551	hypothetical protein	15.334	3.93863	0.000752789	0.00236336	yes	up
gene-MGG_05818	MGG_05818	hypothetical protein	15.27	3.93262	0.0219331	0.0462574	yes	up
gene-MGG_06898	MGG_06898	MYB-1	0.066	-3.92808	1.42504e-24	6.17811e-23	yes	down
gene-MGG_10671	MGG_10671	pentalenene synthase	15.193	3.92536	0.0151974	0.0333326	yes	up
gene-MGG_17751	MGG_17751	hypothetical protein	15.111	3.9175	0.0146893	0.0323424	yes	up
gene-MGG_14422	MGG_14422	hypothetical protein	15.063	3.91296	4.15272e-08	2.9679e-07	yes	up
gene-MGG_14959	MGG_14959	cutinase	14.932	3.9003	0.000177481	0.000650704	yes	up
gene-MGG_14499	MGG_14499	serine/threonine protein kinase	14.929	3.90003	6.93869e-05	0.000277897	yes	up
gene-MGG_02559	MGG_02559	MOSC domain-containing protein	14.9	3.89721	2.38214e-18	5.96446e-17	yes	up
gene-MGG_03913	MGG_03913	hypothetical protein	0.067	-3.89456	3.49033e-31	2.35693e-29	yes	down
gene-MGG_05564	MGG_05564	hypothetical protein	14.772	3.88475	0.000642721	0.00204606	yes	up
gene-MGG_08527	MGG_08527	hypothetical protein	14.743	3.88196	4.81728e-19	1.27492e-17	yes	up
gene-MGG_03827	MGG_03827	aflatoxin B1 aldehyde reductase member 2	14.724	3.88012	2.36658e-10	2.32937e-09	yes	up
gene-MGG_01904	MGG_01904	hypothetical protein	14.642	3.87208	0.0230472	0.0482782	yes	up
gene-MGG_06631	MGG_06631	hypothetical protein	0.069	-3.86647	2.50586e-46	4.98576e-44	yes	down
gene-MGG_02223	MGG_02223	hypothetical protein	14.581	3.86607	1.81997e-15	3.39667e-14	yes	up
gene-MGG_15215	MGG_15215	hypothetical protein	14.526	3.86059	0.000143062	0.000538147	yes	up
gene-MGG_17235	MGG_17235	hypothetical protein	14.461	3.85412	0.00569453	0.0140405	yes	up
gene-MGG_14691	MGG_14691	hypothetical protein	14.45	3.85304	5.92003e-05	0.000240997	yes	up
gene-MGG_06738	MGG_06738	G-protein coupled receptor	0.069	-3.84996	1.44314e-31	1.02417e-29	yes	down
gene-MGG_09341	MGG_09341	integral membrane protein	14.404	3.84839	2.45751e-14	3.97411e-13	yes	up
gene-MGG_17740	MGG_17740	hypothetical protein	0.069	-3.84759	0.000377777	0.00127243	yes	down
gene-MGG_15416	MGG_15416	hypothetical protein	14.392	3.84721	4.02721e-29	2.39953e-27	yes	up
gene-MGG_07362	MGG_07362	hypothetical protein	14.387	3.84665	7.08437e-14	1.08277e-12	yes	up
gene-MGG_12471	MGG_12471	hypothetical protein	14.333	3.84131	0.00777041	0.0185233	yes	up
gene-MGG_03167	MGG_03167	hypothetical protein	0.07	-3.83625	0.00790122	0.0187949	yes	down
gene-MGG_09122	MGG_09122	epoxide hydrolase 1	14.203	3.82817	8.08057e-12	9.88295e-11	yes	up
gene-MGG_10215	MGG_10215	hypothetical protein	14.177	3.82548	6.85619e-36	6.5292e-34	yes	up
gene-MGG_03444	MGG_03444	hypothetical protein	0.071	-3.82506	6.38686e-16	1.27303e-14	yes	down
gene-MGG_06155	MGG_06155	hypothetical protein	0.071	-3.82334	2.21199e-11	2.50977e-10	yes	down
gene-MGG_14326	MGG_14326	hypothetical protein	14.138	3.8215	2.44232e-14	3.95527e-13	yes	up
gene-MGG_05413	MGG_05413	MFS transporter	14.087	3.81633	2.27873e-14	3.71193e-13	yes	up
gene-MGG_07949	MGG_07949	hypothetical protein	14.056	3.81308	9.14452e-22	3.11585e-20	yes	up
gene-MGG_17170	MGG_17170	hypothetical protein	0.071	-3.8084	6.01539e-14	9.25739e-13	yes	down
gene-MGG_04291	MGG_04291	hypothetical protein	13.992	3.80648	9.60997e-09	7.58854e-08	yes	up
gene-MGG_07890	MGG_07890	aldehyde dehydrogenase 3I1	13.905	3.79755	4.13266e-52	1.15115e-49	yes	up
gene-MGG_02692	MGG_02692	hypothetical protein	0.072	-3.79225	0.00216233	0.00600816	yes	down
gene-MGG_07871	MGG_07871	hypothetical protein	13.84	3.79075	7.36098e-15	1.2795e-13	yes	up
gene-MGG_09159	MGG_09159	chitin deacetylase	13.84	3.79074	0.00111798	0.00335484	yes	up
gene-MGG_12773	MGG_12773	aminopeptidase Y	0.072	-3.79046	3.83666e-27	2.03562e-25	yes	down
gene-MGG_01701	MGG_01701	hypothetical protein	0.072	-3.79036	0.0174402	0.0376153	yes	down
gene-MGG_05390	MGG_05390	isotrichodermin C-15 hydroxylase	13.803	3.78694	2.05514e-08	1.55348e-07	yes	up
gene-MGG_00220	MGG_00220	NADP-dependent alcohol dehydrogenase 6	13.771	3.78352	2.96357e-27	1.57991e-25	yes	up
gene-MGG_02792	MGG_02792	cytochrome P450 52E1	0.073	-3.77067	2.60511e-16	5.41545e-15	yes	down
gene-MGG_05125	MGG_05125	hypothetical protein	0.073	-3.76997	7.51701e-32	5.40352e-30	yes	down
gene-MGG_00653	MGG_00653	hypothetical protein	0.074	-3.76407	7.44392e-09	5.95834e-08	yes	down
gene-MGG_15972	MGG_15972	hypothetical protein	13.483	3.75309	0.00775447	0.0184932	yes	up
gene-MGG_07557	MGG_07557	hypothetical protein	13.445	3.74896	1.44745e-24	6.25096e-23	yes	up
gene-MGG_14340	MGG_14340	hypothetical protein	13.349	3.73866	0.00216966	0.00602251	yes	up
gene-MGG_14135	MGG_14135	hypothetical protein	0.075	-3.73712	0.0101307	0.0233707	yes	down
gene-MGG_02921	MGG_02921	hypothetical protein	13.298	3.73319	2.37881e-25	1.10898e-23	yes	up
gene-MGG_03773	MGG_03773	hydroxyquinol 1,2-dioxygenase	13.239	3.72673	1.31101e-09	1.16393e-08	yes	up
gene-MGG_09920	MGG_09920	cytochrome P450 52A5	0.076	-3.72242	1.70842e-14	2.82003e-13	yes	down
gene-MGG_03774	MGG_03774	CAIB/BAIF family enzyme	13.191	3.72149	1.76364e-22	6.27812e-21	yes	up
gene-MGG_02550	MGG_02550	hypothetical protein	13.165	3.71864	5.75828e-05	0.00023467	yes	up
gene-MGG_04594	MGG_04594	hypothetical protein	0.076	-3.71489	2.21491e-06	1.18079e-05	yes	down
gene-MGG_03763	MGG_03763	hypothetical protein	13.13	3.71483	2.488e-20	7.39235e-19	yes	up
gene-MGG_15902	MGG_15902	hypothetical protein	0.076	-3.71253	3.20662e-13	4.60415e-12	yes	down
gene-MGG_13360	MGG_13360	hypothetical protein	13.103	3.7118	2.06162e-22	7.29224e-21	yes	up
gene-MGG_13610	MGG_13610	hydrolase	13.038	3.70467	4.66126e-25	2.14611e-23	yes	up
gene-MGG_00755	MGG_00755	indoleamine 2,3-dioxygenase	0.077	-3.70301	2.75645e-49	6.82498e-47	yes	down
gene-MGG_16481	MGG_16481	hypothetical protein	13.01	3.7016	3.63975e-21	1.17208e-19	yes	up
gene-MGG_03504	MGG_03504	hypothetical protein	13.001	3.7006	7.45897e-27	3.79488e-25	yes	up
gene-MGG_10456	MGG_10456	hypothetical protein	12.988	3.69912	3.00455e-19	8.08615e-18	yes	up
gene-MGG_10558	MGG_10558	hypothetical protein	12.987	3.69903	1.67937e-12	2.21964e-11	yes	up
gene-MGG_10061	MGG_10061	catalase-1	12.958	3.69573	1.25768e-38	1.37383e-36	yes	up
gene-MGG_14426	MGG_14426	hypothetical protein	12.954	3.6953	1.4472e-07	9.36396e-07	yes	up
gene-MGG_02717	MGG_02717	hypothetical protein	0.077	-3.69118	2.91447e-44	4.77545e-42	yes	down
gene-MGG_05386	MGG_05386	hypothetical protein	12.863	3.6851	2.40584e-10	2.36592e-09	yes	up
gene-MGG_16055	MGG_16055	hypothetical protein	12.862	3.68506	5.14175e-15	9.10801e-14	yes	up
gene-MGG_09793	MGG_09793	DJ-1/PfpI family protein	12.857	3.68446	1.16075e-18	2.94604e-17	yes	up
gene-MGG_05841	MGG_05841	hypothetical protein	12.775	3.67528	6.20919e-17	1.35387e-15	yes	up
gene-MGG_02775	MGG_02775	hypothetical protein	0.078	-3.67519	3.06341e-25	1.42219e-23	yes	down
gene-MGG_14307	MGG_14307	L-ascorbate oxidase	12.764	3.67399	1.79949e-12	2.36717e-11	yes	up
gene-MGG_10598	MGG_10598	hypothetical protein	0.079	-3.66057	5.46274e-26	2.64634e-24	yes	down
gene-MGG_08462	MGG_08462	hypothetical protein	0.079	-3.65335	1.75443e-12	2.31336e-11	yes	down
gene-MGG_10234	MGG_10234	hypothetical protein	12.579	3.65296	1.53088e-06	8.3695e-06	yes	up
gene-MGG_07349	MGG_07349	hypothetical protein	12.529	3.64715	1.74273e-06	9.44892e-06	yes	up
gene-MGG_17607	MGG_17607	hypothetical protein	12.514	3.6455	4.23594e-05	0.000177209	yes	up
gene-MGG_07782	MGG_07782	dehydroquinase class II	12.41	3.63348	7.02398e-07	4.08035e-06	yes	up
gene-MGG_09576	MGG_09576	hypothetical protein	0.081	-3.63257	0.000273902	0.000957884	yes	down
gene-MGG_17745	MGG_17745	hypothetical protein	12.377	3.62962	0.0134248	0.0299338	yes	up
gene-MGG_03078	MGG_03078	hypothetical protein	0.081	-3.62462	0.0126515	0.0283743	yes	down
gene-MGG_04554	MGG_04554	hypothetical protein	0.081	-3.62418	2.35951e-06	1.25368e-05	yes	down
gene-MGG_15340	MGG_15340	hypothetical protein	0.081	-3.62157	6.08641e-16	1.22189e-14	yes	down
gene-MGG_03325	MGG_03325	hypothetical protein	0.082	-3.6117	1.27701e-29	7.90471e-28	yes	down
gene-MGG_10306	MGG_10306	hypothetical protein	12.216	3.61069	4.69905e-27	2.44658e-25	yes	up
gene-MGG_09874	MGG_09874	hypothetical protein	12.151	3.60304	0.0155714	0.0340524	yes	up
gene-MGG_05532	MGG_05532	hypothetical protein	12.103	3.59735	2.10318e-07	1.32543e-06	yes	up
gene-MGG_08441	MGG_08441	hypothetical protein	12.065	3.59271	0.00162885	0.0046799	yes	up
gene-MGG_00040	MGG_00040	high-affinity glucose transporter ght2	12.061	3.59223	9.3967e-25	4.20474e-23	yes	up
gene-MGG_09870	MGG_09870	hypothetical protein	11.998	3.58474	0.00478525	0.0120655	yes	up
gene-MGG_02988	MGG_02988	hypothetical protein	0.084	-3.58096	0.000107231	0.000415281	yes	down
gene-MGG_03629	MGG_03629	hypothetical protein	0.084	-3.58003	3.21122e-44	5.18542e-42	yes	down
gene-MGG_03828	MGG_03828	trichodiene oxygenase	11.911	3.57417	2.3506e-12	3.05605e-11	yes	up
gene-MGG_00798	MGG_00798	hypothetical protein	0.084	-3.57391	2.53888e-19	6.86608e-18	yes	down
gene-MGG_09054	MGG_09054	hypothetical protein	11.846	3.56636	0.00310739	0.00828687	yes	up
gene-MGG_10440	MGG_10440	endoribonuclease L-PSP	11.846	3.56629	1.26623e-27	6.91587e-26	yes	up
gene-MGG_07855	MGG_07855	hypothetical protein	11.833	3.56474	0.01532	0.0335612	yes	up
gene-MGG_02168	MGG_02168	hypothetical protein	11.814	3.56242	2.10036e-31	1.46264e-29	yes	up
gene-MGG_07985	MGG_07985	hypothetical protein	11.793	3.55988	1.38646e-08	1.07501e-07	yes	up
gene-MGG_13716	MGG_13716	hypothetical protein	11.773	3.55745	4.14228e-09	3.43402e-08	yes	up
gene-MGG_07861	MGG_07861	carboxypeptidase S1	11.764	3.55626	0.00333505	0.00880967	yes	up
gene-MGG_09426	MGG_09426	hypothetical protein	11.698	3.54821	0.000221103	0.000791368	yes	up
gene-MGG_17616	MGG_17616	hypothetical protein	11.651	3.54239	0.000774045	0.00242327	yes	up
gene-MGG_16577	MGG_16577	hypothetical protein	11.63	3.5398	0.0136885	0.0304304	yes	up
gene-MGG_03208	MGG_03208	glycolipid-anchored surface protein 5	0.086	-3.53837	2.44729e-24	1.03287e-22	yes	down
gene-MGG_10252	MGG_10252	hypothetical protein	11.601	3.5362	3.9506e-14	6.25249e-13	yes	up
gene-MGG_08776	MGG_08776	major myo-inositol transporter iolT	11.574	3.53288	6.3252e-23	2.33362e-21	yes	up
gene-MGG_08046	MGG_08046	bilirubin oxidase	0.087	-3.53064	3.85638e-30	2.46941e-28	yes	down
gene-MGG_16483	MGG_16483	hypothetical protein	11.55	3.52984	0.000676212	0.00214471	yes	up
gene-MGG_03082	MGG_03082	hypothetical protein	11.548	3.52956	0.000802179	0.00250291	yes	up
gene-MGG_10316	MGG_10316	hypothetical protein	11.474	3.52028	5.06808e-05	0.000208911	yes	up
gene-MGG_10467	MGG_10467	hypothetical protein	11.472	3.52003	1.83688e-07	1.16751e-06	yes	up
gene-MGG_03123	MGG_03123	MATE efflux family protein subfamily	0.087	-3.5192	2.34143e-19	6.42566e-18	yes	down
gene-MGG_05976	MGG_05976	beta-lactamase	0.088	-3.51214	7.25721e-15	1.2674e-13	yes	down
gene-MGG_14010	MGG_14010	hypothetical protein	0.088	-3.51186	1.01035e-25	4.83146e-24	yes	down
gene-MGG_14217	MGG_14217	cytochrome P450 4F2 omega-hydroxylase	11.407	3.51181	0.000794397	0.00248002	yes	up
gene-MGG_00018	MGG_00018	integral membrane protein	11.403	3.51137	1.77408e-24	7.57349e-23	yes	up
gene-MGG_08416	MGG_08416	lipase 1	11.319	3.50065	5.45073e-05	0.000223333	yes	up
gene-MGG_07431	MGG_07431	hypothetical protein	11.307	3.49911	7.08595e-35	6.36707e-33	yes	up
gene-MGG_13744	MGG_13744	MIPC synthase	11.281	3.49585	4.53508e-07	2.70792e-06	yes	up
gene-MGG_16326	MGG_16326	hypothetical protein	11.269	3.49433	4.33997e-08	3.08984e-07	yes	up
gene-MGG_02401	MGG_02401	hypothetical protein	0.089	-3.49326	1.11895e-43	1.70786e-41	yes	down
gene-MGG_10207	MGG_10207	hypothetical protein	11.257	3.4927	1.34904e-32	1.04382e-30	yes	up
gene-MGG_05759	MGG_05759	molybdenum cofactor sulfurase	0.089	-3.4899	2.86404e-23	1.08541e-21	yes	down
gene-MGG_08988	MGG_08988	hypothetical protein	11.218	3.48771	1.52141e-17	3.50964e-16	yes	up
gene-MGG_11078	MGG_11078	glutamyl-tRNA(Gln) amidotransferase subunit A	11.213	3.48712	2.5504e-43	3.73902e-41	yes	up
gene-MGG_08253	MGG_08253	hypothetical protein	0.089	-3.48374	0.000343642	0.00116983	yes	down
gene-MGG_00203	MGG_00203	hypothetical protein	0.09	-3.4816	0.00201474	0.00564168	yes	down
gene-MGG_07856	MGG_07856	pisatin demethylase	11.155	3.47958	6.15869e-14	9.46484e-13	yes	up
gene-MGG_01951	MGG_01951	4-coumarate-CoA ligase 2	11.126	3.47587	8.67744e-11	9.00224e-10	yes	up
gene-MGG_03829	MGG_03829	hypothetical protein	11.092	3.47151	3.69784e-20	1.07575e-18	yes	up
gene-MGG_15628	MGG_15628	hypothetical protein	11.083	3.47034	8.2662e-06	3.9461e-05	yes	up
gene-MGG_00226	MGG_00226	hypothetical protein	11.072	3.46879	1.10224e-20	3.36471e-19	yes	up
gene-MGG_11636	MGG_11636	serine/threonine protein kinase	0.09	-3.46777	6.51609e-10	6.05523e-09	yes	down
gene-MGG_14816	MGG_14816	hypothetical protein	11.029	3.46326	6.80994e-32	4.92704e-30	yes	up
gene-MGG_08405	MGG_08405	retinol dehydrogenase 13	10.994	3.45866	1.56187e-23	6.10609e-22	yes	up
gene-MGG_15974	MGG_15974	hypothetical protein	10.968	3.45525	3.74095e-18	9.20126e-17	yes	up
gene-MGG_15520	MGG_15520	hypothetical protein	10.948	3.45261	9.69541e-06	4.56771e-05	yes	up
gene-MGG_07881	MGG_07881	hypothetical protein	10.939	3.45141	2.94999e-10	2.86064e-09	yes	up
gene-MGG_20334	MGG_20334	5S ribosomal RNA	10.911	3.4477	0.011153	0.0253604	yes	up
gene-MGG_09619	MGG_09619	GPI-anchored cell wall beta-1,3-endoglucanase EglC	10.894	3.44548	0.0200612	0.0427057	yes	up
gene-MGG_04071	MGG_04071	hypothetical protein	0.092	-3.44402	7.81046e-05	0.000310026	yes	down
gene-MGG_09404	MGG_09404	feruloyl esterase B	10.88	3.44366	1.1906e-17	2.78105e-16	yes	up
gene-MGG_14990	MGG_14990	hypothetical protein	0.092	-3.44286	0.000559818	0.00181481	yes	down
gene-MGG_08520	MGG_08520	oxidoreductase	10.806	3.43378	8.55185e-22	2.92284e-20	yes	up
gene-MGG_06653	MGG_06653	hypothetical protein	10.765	3.42833	1.57213e-20	4.73424e-19	yes	up
gene-MGG_15926	MGG_15926	hypothetical protein	10.753	3.42667	0.00181415	0.00514593	yes	up
gene-MGG_05830	MGG_05830	allantoin transporter	10.718	3.42195	2.60272e-05	0.000113768	yes	up
gene-MGG_07900	MGG_07900	hypothetical protein	10.652	3.41311	0.000792718	0.00247685	yes	up
gene-MGG_07818	MGG_07818	hypothetical protein	10.652	3.4131	8.35583e-22	2.86464e-20	yes	up
gene-MGG_11305	MGG_11305	hypothetical protein	0.094	-3.41283	8.52552e-17	1.84449e-15	yes	down
gene-MGG_04749	MGG_04749	hypothetical protein	10.636	3.4109	0.000265461	0.000931872	yes	up
gene-MGG_16043	MGG_16043	hypothetical protein	10.567	3.40151	0.000534569	0.00174565	yes	up
gene-MGG_02752	MGG_02752	hypothetical protein	0.095	-3.40092	2.86488e-09	2.43482e-08	yes	down
gene-MGG_17807	MGG_17807	hypothetical protein	10.561	3.40063	0.00010708	0.000414942	yes	up
gene-MGG_09630	MGG_09630	hypothetical protein	10.53	3.39637	3.54512e-05	0.000150189	yes	up
gene-MGG_01612	MGG_01612	hypothetical protein	0.095	-3.39419	4.69535e-14	7.33739e-13	yes	down
gene-MGG_04835	MGG_04835	hypothetical protein	0.095	-3.39233	0.000953965	0.00291527	yes	down
gene-MGG_11683	MGG_11683	metallo-beta-lactamase superfamily protein	10.498	3.392	4.57503e-14	7.16947e-13	yes	up
gene-MGG_02204	MGG_02204	vitamin H transporter	10.493	3.39133	1.35413e-24	5.89365e-23	yes	up
gene-MGG_08500	MGG_08500	pisatin demethylase	10.484	3.39012	3.28808e-21	1.07122e-19	yes	up
gene-MGG_14929	MGG_14929	hypothetical protein	10.437	3.38357	5.71747e-13	7.90318e-12	yes	up
gene-MGG_17881	MGG_17881	hypothetical protein	10.428	3.38233	5.40277e-08	3.7884e-07	yes	up
gene-MGG_05551	MGG_05551	hypothetical protein	10.422	3.38154	0.000272066	0.000953258	yes	up
gene-MGG_09848	MGG_09848	hypothetical protein	10.419	3.38115	5.24905e-06	2.59587e-05	yes	up
gene-MGG_04296	MGG_04296	hypothetical protein	10.388	3.37683	8.89831e-27	4.4862e-25	yes	up
gene-MGG_07458	MGG_07458	hypothetical protein	0.096	-3.37664	2.35242e-09	2.0162e-08	yes	down
gene-MGG_09873	MGG_09873	hypothetical protein	10.342	3.37048	0.00187525	0.00529901	yes	up
gene-MGG_02330	MGG_02330	hypothetical protein	0.097	-3.3688	2.75564e-18	6.86877e-17	yes	down
gene-MGG_10360	MGG_10360	haloacid dehalogenase	10.28	3.36172	3.21616e-18	7.94555e-17	yes	up
gene-MGG_13177	MGG_13177	hypothetical protein	0.097	-3.35949	2.07666e-17	4.71245e-16	yes	down
gene-MGG_16339	MGG_16339	hypothetical protein	0.098	-3.3579	2.1522e-23	8.35534e-22	yes	down
gene-MGG_02350	MGG_02350	hypothetical protein	10.222	3.35356	0.0120068	0.027092	yes	up
gene-MGG_06168	MGG_06168	hypothetical protein	0.098	-3.35348	1.46935e-23	5.76461e-22	yes	down
gene-MGG_08469	MGG_08469	hypothetical protein	10.147	3.34291	1.26588e-05	5.83528e-05	yes	up
gene-MGG_02203	MGG_02203	hypothetical protein	10.113	3.33807	6.20434e-32	4.54795e-30	yes	up
gene-MGG_01921	MGG_01921	hypothetical protein	10.109	3.33763	6.60255e-12	8.17396e-11	yes	up
gene-MGG_05011	MGG_05011	initiation-specific alpha-1,6-mannosyltransferase	0.099	-3.33644	1.17613e-29	7.36202e-28	yes	down
gene-MGG_07406	MGG_07406	benzoate 4-monooxygenase cytochrome P450	10.088	3.33451	2.4595e-23	9.44958e-22	yes	up
gene-MGG_08535	MGG_08535	hypothetical protein	10.053	3.3296	9.46641e-16	1.84719e-14	yes	up
gene-MGG_09095	MGG_09095	alpha-L-arabinofuranosidase axhA-2	10.026	3.32565	5.78007e-17	1.26775e-15	yes	up
gene-MGG_03496	MGG_03496	hypothetical protein	0.1	-3.32531	0.00655219	0.015919	yes	down
gene-MGG_07724	MGG_07724	hypothetical protein	0.1	-3.32385	7.29733e-30	4.59361e-28	yes	down
gene-MGG_01391	MGG_01391	ent-kaurene oxidase	9.996	3.32129	6.22316e-09	5.03913e-08	yes	up
gene-MGG_08670	MGG_08670	choline transporter	9.988	3.3202	1.34487e-13	2.00328e-12	yes	up
gene-MGG_16617	MGG_16617	hypothetical protein	9.944	3.31381	4.27895e-05	0.000178562	yes	up
gene-MGG_07597	MGG_07597	hypothetical protein	9.936	3.31261	2.35935e-30	1.54635e-28	yes	up
gene-MGG_05843	MGG_05843	hypothetical protein	9.917	3.30993	1.68145e-13	2.48142e-12	yes	up
gene-MGG_15408	MGG_15408	hypothetical protein	9.887	3.30554	4.88311e-14	7.60946e-13	yes	up
gene-MGG_17760	MGG_17760	hypothetical protein	9.883	3.30493	0.00958397	0.0222375	yes	up
gene-MGG_01764	MGG_01764	hypothetical protein	0.101	-3.30491	2.89926e-12	3.73884e-11	yes	down
gene-MGG_05351	MGG_05351	hypothetical protein	9.88	3.30445	5.65401e-13	7.8452e-12	yes	up
gene-MGG_07872	MGG_07872	hypothetical protein	9.857	3.30121	6.1304e-16	1.22851e-14	yes	up
gene-MGG_07935	MGG_07935	galactonate dehydratase	9.854	3.30074	8.45353e-24	3.45016e-22	yes	up
gene-MGG_02091	MGG_02091	hypothetical protein	0.102	-3.30003	2.91415e-13	4.21952e-12	yes	down
gene-MGG_00649	MGG_00649	hypothetical protein	0.102	-3.29979	5.17286e-41	6.54954e-39	yes	down
gene-MGG_04349	MGG_04349	cytochrome P450	9.838	3.2983	0.00306021	0.00817397	yes	up
gene-MGG_08622	MGG_08622	nucleoside diphosphate kinase	9.834	3.29778	6.46388e-25	2.92766e-23	yes	up
gene-MGG_08380	MGG_08380	hypothetical protein	9.832	3.29746	8.03369e-05	0.000317867	yes	up
gene-MGG_04304	MGG_04304	retinol dehydrogenase 8	9.81	3.29428	1.2509e-14	2.09272e-13	yes	up
gene-MGG_17729	MGG_17729	hypothetical protein	0.102	-3.28746	2.31434e-18	5.80774e-17	yes	down
gene-MGG_05590	MGG_05590	zeaxanthin epoxidase	9.763	3.28736	3.69825e-08	2.66532e-07	yes	up
gene-MGG_00575	MGG_00575	hypothetical protein	0.103	-3.28336	1.53212e-10	1.54208e-09	yes	down
gene-MGG_08499	MGG_08499	manganese lipoxygenase	9.718	3.28061	3.46992e-35	3.2489e-33	yes	up
gene-MGG_01355	MGG_01355	hypothetical protein	0.103	-3.27621	1.01523e-18	2.58258e-17	yes	down
gene-MGG_05861	MGG_05861	hypothetical protein	9.682	3.27532	4.30336e-14	6.79151e-13	yes	up
gene-MGG_02529	MGG_02529	hypothetical protein	9.614	3.26506	1.0181e-15	1.97969e-14	yes	up
gene-MGG_07957	MGG_07957	uridine permease	9.612	3.26484	3.57074e-30	2.29972e-28	yes	up
gene-MGG_05599	MGG_05599	beta-glucosidase 1	9.602	3.26332	1.74399e-09	1.52285e-08	yes	up
gene-MGG_08525	MGG_08525	hypothetical protein	9.569	3.25835	1.91302e-13	2.80459e-12	yes	up
gene-MGG_10772	MGG_10772	hypothetical protein	9.527	3.25202	4.03034e-26	1.97824e-24	yes	up
gene-MGG_14045	MGG_14045	hypothetical protein	9.472	3.24369	1.23748e-23	4.9243e-22	yes	up
gene-MGG_06955	MGG_06955	hypothetical protein	0.106	-3.24352	7.57246e-25	3.41588e-23	yes	down
gene-MGG_12484	MGG_12484	hypothetical protein	0.106	-3.24079	3.8867e-27	2.0524e-25	yes	down
gene-MGG_08045	MGG_08045	hypothetical protein	0.106	-3.23999	5.62406e-21	1.7602e-19	yes	down
gene-MGG_13916	MGG_13916	hypothetical protein	9.446	3.23963	1.177e-08	9.23532e-08	yes	up
gene-MGG_09876	MGG_09876	hypothetical protein	9.389	3.2309	5.40033e-06	2.66123e-05	yes	up
gene-MGG_02342	MGG_02342	hypothetical protein	9.329	3.22171	2.26126e-16	4.72701e-15	yes	up
gene-MGG_04289	MGG_04289	dynamin GTPase	9.308	3.2185	0.0120212	0.027119	yes	up
gene-MGG_11682	MGG_11682	phenylacetone monooxygenase	9.306	3.21811	2.67065e-26	1.32841e-24	yes	up
gene-MGG_01353	MGG_01353	cytochrome P450 monooxygenase	0.108	-3.21649	0.000293749	0.00101898	yes	down
gene-MGG_06575	MGG_06575	hypothetical protein	0.108	-3.21499	6.75226e-21	2.10739e-19	yes	down
gene-MGG_09096	MGG_09096	hypothetical protein	9.275	3.21339	4.83694e-20	1.38188e-18	yes	up
gene-MGG_02199	MGG_02199	hypothetical protein	9.226	3.20564	1.48381e-42	2.06657e-40	yes	up
gene-MGG_09818	MGG_09818	hypothetical protein	9.223	3.20523	3.31155e-24	1.38192e-22	yes	up
gene-MGG_09941	MGG_09941	nod factor export ATP-binding protein I	0.109	-3.20013	7.57997e-40	8.98469e-38	yes	down
gene-MGG_05555	MGG_05555	xenobiotic compound monooxygenase	9.167	3.1965	1.26549e-07	8.26499e-07	yes	up
gene-MGG_03347	MGG_03347	hypothetical protein	0.109	-3.19522	1.38071e-27	7.50431e-26	yes	down
gene-MGG_07704	MGG_07704	carboxypeptidase A	0.11	-3.18953	2.68874e-20	7.96753e-19	yes	down
gene-MGG_05945	MGG_05945	hypothetical protein	0.11	-3.18912	1.02464e-11	1.2289e-10	yes	down
gene-MGG_01017	MGG_01017	hypothetical protein	0.11	-3.18465	1.12026e-20	3.41036e-19	yes	down
gene-MGG_09841	MGG_09841	hypothetical protein	9.07	3.18112	2.41745e-19	6.60177e-18	yes	up
gene-MGG_16022	MGG_16022	hypothetical protein	0.11	-3.18064	0.0188987	0.0404566	yes	down
gene-MGG_06156	MGG_06156	hypothetical protein	0.11	-3.17805	0.0041367	0.0106299	yes	down
gene-MGG_05069	MGG_05069	hypothetical protein	0.111	-3.1774	2.48924e-31	1.70154e-29	yes	down
gene-MGG_07363	MGG_07363	hypothetical protein	9.029	3.17459	0.00470543	0.0118876	yes	up
gene-MGG_04991	MGG_04991	hypothetical protein	0.111	-3.1728	2.83761e-21	9.27174e-20	yes	down
gene-MGG_03385	MGG_03385	hypothetical protein	9.016	3.17254	4.6939e-07	2.79676e-06	yes	up
gene-MGG_05844	MGG_05844	mannan endo-1,4-beta-mannosidase 1	9.014	3.17217	1.87029e-25	8.82999e-24	yes	up
gene-MGG_16813	MGG_16813	hypothetical protein	9.012	3.17188	1.93435e-07	1.22726e-06	yes	up
gene-MGG_00606	MGG_00606	hypothetical protein	0.111	-3.17175	1.45989e-25	6.92172e-24	yes	down
gene-MGG_02654	MGG_02654	hypothetical protein	0.111	-3.17147	4.1568e-21	1.33089e-19	yes	down
gene-MGG_15094	MGG_15094	acetylcholinesterase	9.001	3.17008	5.18992e-12	6.52664e-11	yes	up
gene-MGG_07269	MGG_07269	hypothetical protein	0.111	-3.16888	0.000327787	0.00112237	yes	down
gene-MGG_02340	MGG_02340	cell wall glycosyl hydrolase YteR	8.987	3.16784	0.00984944	0.022787	yes	up
gene-MGG_07808	MGG_07808	membrane transporter	8.966	3.16441	9.53377e-11	9.82658e-10	yes	up
gene-MGG_00319	MGG_00319	endoglucanase VIII	0.112	-3.15807	2.64108e-17	5.90901e-16	yes	down
gene-MGG_17822	MGG_17822	hypothetical protein	8.887	3.15162	3.2202e-08	2.35739e-07	yes	up
gene-MGG_16556	MGG_16556	hypothetical protein	8.875	3.14967	4.69741e-30	2.97378e-28	yes	up
gene-MGG_04632	MGG_04632	hypothetical protein	0.113	-3.14828	3.29068e-05	0.000140586	yes	down
gene-MGG_16969	MGG_16969	hypothetical protein	8.844	3.14466	8.32473e-35	7.42033e-33	yes	up
gene-MGG_04469	MGG_04469	cytochrome P450 97B3	0.113	-3.14337	3.31671e-13	4.74644e-12	yes	down
gene-MGG_15971	MGG_15971	hypothetical protein	8.83	3.14238	7.76645e-32	5.54704e-30	yes	up
gene-MGG_16978	MGG_16978	hypothetical protein	8.795	3.13662	0.000540717	0.0017616	yes	up
gene-MGG_17996	MGG_17996	hypothetical protein	0.114	-3.13649	0.00590595	0.0145231	yes	down
gene-MGG_00039	MGG_00039	hypothetical protein	8.792	3.13627	1.04706e-24	4.66656e-23	yes	up
gene-MGG_09149	MGG_09149	hypothetical protein	8.776	3.13352	9.80509e-07	5.5456e-06	yes	up
gene-MGG_09200	MGG_09200	zinc finger protein	0.114	-3.13297	3.61746e-13	5.14104e-12	yes	down
gene-MGG_02943	MGG_02943	hypothetical protein	0.114	-3.12722	2.40447e-29	1.45601e-27	yes	down
gene-MGG_04911	MGG_04911	cytochrome P450 3A5	8.714	3.12341	1.13243e-09	1.01509e-08	yes	up
gene-MGG_04447	MGG_04447	hypothetical protein	0.115	-3.12144	1.51111e-19	4.17785e-18	yes	down
gene-MGG_09726	MGG_09726	arabinogalactan endo-1,4-beta-galactosidase	8.689	3.11914	1.14759e-11	1.36602e-10	yes	up
gene-MGG_06359	MGG_06359	hypothetical protein	0.115	-3.11913	3.01553e-22	1.06326e-20	yes	down
gene-MGG_04776	MGG_04776	hypothetical protein	8.681	3.11788	1.55016e-06	8.45416e-06	yes	up
gene-MGG_10673	MGG_10673	hypothetical protein	8.616	3.10705	1.18171e-08	9.25922e-08	yes	up
gene-MGG_16500	MGG_16500	hypothetical protein	8.595	3.10343	1.50957e-37	1.60187e-35	yes	up
gene-MGG_01356	MGG_01356	hypothetical protein	0.117	-3.09945	2.31732e-28	1.31064e-26	yes	down
gene-MGG_12496	MGG_12496	cytochrome P450 52A2	8.567	3.09874	2.47645e-08	1.84319e-07	yes	up
gene-MGG_08676	MGG_08676	phosphotransferase enzyme family protein	8.564	3.09829	5.99861e-43	8.68006e-41	yes	up
gene-MGG_08824	MGG_08824	hypothetical protein	0.117	-3.09813	4.45513e-21	1.41826e-19	yes	down
gene-MGG_17540	MGG_17540	hypothetical protein	0.117	-3.09333	1.76858e-21	5.88225e-20	yes	down
gene-MGG_04634	MGG_04634	hypothetical protein	0.117	-3.09118	2.24364e-07	1.40442e-06	yes	down
gene-MGG_11188	MGG_11188	hypothetical protein	0.117	-3.09035	1.02784e-14	1.73781e-13	yes	down
gene-MGG_15936	MGG_15936	hypothetical protein	8.514	3.08976	4.56136e-11	4.96315e-10	yes	up
gene-MGG_01511	MGG_01511	benomyl/methotrexate resistance protein	0.118	-3.08613	1.2942e-20	3.91848e-19	yes	down
gene-MGG_06610	MGG_06610	lipase	0.118	-3.0842	8.33264e-09	6.62213e-08	yes	down
gene-MGG_00426	MGG_00426	short-chain dehydrogenase/reductase SDR	0.118	-3.08275	1.07563e-05	5.02082e-05	yes	down
gene-MGG_05531	MGG_05531	hypothetical protein	8.464	3.08135	7.36095e-15	1.2795e-13	yes	up
gene-MGG_14232	MGG_14232	nitrate reductase 1	8.438	3.07693	7.49929e-37	7.52767e-35	yes	up
gene-MGG_14215	MGG_14215	pyridoxal-5'-phosphate-dependent protein beta subunit	8.436	3.07656	0.00579872	0.0142688	yes	up
gene-MGG_07062	MGG_07062	hypothetical protein	8.429	3.07541	1.86021e-11	2.13675e-10	yes	up
gene-MGG_17748	MGG_17748	hypothetical protein	8.424	3.07446	5.88516e-07	3.47128e-06	yes	up
gene-MGG_04370	MGG_04370	hypothetical protein	0.119	-3.07413	1.72551e-17	3.9559e-16	yes	down
gene-MGG_00079	MGG_00079	hypothetical protein	0.119	-3.0736	6.7723e-32	4.92704e-30	yes	down
gene-MGG_17858	MGG_17858	hypothetical protein	8.392	3.06902	3.40323e-32	2.56208e-30	yes	up
gene-MGG_09000	MGG_09000	CMGC/CDK protein kinase	8.383	3.06738	8.36475e-05	0.000329212	yes	up
gene-MGG_16233	MGG_16233	hypothetical protein	0.119	-3.06658	4.68594e-18	1.13502e-16	yes	down
gene-MGG_10322	MGG_10322	cortical patch protein	8.364	3.06423	3.81664e-21	1.2255e-19	yes	up
gene-MGG_02169	MGG_02169	hypothetical protein	8.358	3.06319	1.10094e-24	4.86772e-23	yes	up
gene-MGG_17619	MGG_17619	hypothetical protein	8.342	3.06036	6.90683e-11	7.32913e-10	yes	up
gene-MGG_04864	MGG_04864	allantoin permease	8.309	3.05462	1.05881e-07	7.01383e-07	yes	up
gene-MGG_01304	MGG_01304	hypothetical protein	0.121	-3.05136	1.30893e-16	2.78855e-15	yes	down
gene-MGG_01963	MGG_01963	hypothetical protein	8.287	3.05085	1.86736e-14	3.07328e-13	yes	up
gene-MGG_10463	MGG_10463	hypothetical protein	8.283	3.05017	2.40565e-17	5.40398e-16	yes	up
gene-MGG_08044	MGG_08044	hypothetical protein	8.281	3.04974	4.55773e-23	1.69274e-21	yes	up
gene-MGG_15154	MGG_15154	hypothetical protein	8.276	3.04886	1.05824e-09	9.54734e-09	yes	up
gene-MGG_17750	MGG_17750	hypothetical protein	8.275	3.04877	3.8903e-17	8.65185e-16	yes	up
gene-MGG_17398	MGG_17398	hypothetical protein	8.259	3.04592	1.17098e-05	5.42721e-05	yes	up
gene-MGG_05143	MGG_05143	hypothetical protein	0.121	-3.04479	2.50461e-26	1.25141e-24	yes	down
gene-MGG_10640	MGG_10640	interferon-induced GTP-binding protein Mx	8.247	3.0439	2.72531e-10	2.66597e-09	yes	up
gene-MGG_09128	MGG_09128	hypothetical protein	0.121	-3.04363	2.73292e-06	1.42825e-05	yes	down
gene-MGG_00863	MGG_00863	hypothetical protein	0.121	-3.04359	5.09854e-25	2.32819e-23	yes	down
gene-MGG_01910	MGG_01910	hypothetical protein	8.215	3.03831	0.00266948	0.00723507	yes	up
gene-MGG_08239	MGG_08239	hypothetical protein	8.215	3.03822	9.82682e-19	2.5055e-17	yes	up
gene-MGG_13743	MGG_13743	hypothetical protein	8.215	3.03818	1.0058e-11	1.20909e-10	yes	up
gene-MGG_00824	MGG_00824	hypothetical protein	8.199	3.03552	9.13665e-25	4.10486e-23	yes	up
gene-MGG_09522	MGG_09522	hypothetical protein	0.122	-3.03394	5.98764e-20	1.70625e-18	yes	down
gene-MGG_11274	MGG_11274	hypothetical protein	0.122	-3.02943	1.13951e-21	3.84739e-20	yes	down
gene-MGG_08360	MGG_08360	hypothetical protein	8.16	3.02865	4.8265e-17	1.067e-15	yes	up
gene-MGG_03544	MGG_03544	hypothetical protein	0.123	-3.02827	1.62656e-22	5.8087e-21	yes	down
gene-MGG_00082	MGG_00082	hypothetical protein	0.123	-3.02756	3.55209e-20	1.03606e-18	yes	down
gene-MGG_09049	MGG_09049	hypothetical protein	8.146	3.02608	0.00034134	0.00116413	yes	up
gene-MGG_06682	MGG_06682	hypothetical protein	0.123	-3.02503	9.14761e-10	8.32701e-09	yes	down
gene-MGG_09048	MGG_09048	NACHT and Ankyrin domain-containing protein	8.132	3.02357	1.2066e-18	3.05544e-17	yes	up
gene-MGG_07933	MGG_07933	dihydrodipicolinate synthase	8.128	3.02287	4.06664e-22	1.42486e-20	yes	up
gene-MGG_09631	MGG_09631	hypothetical protein	8.108	3.01928	2.51676e-06	1.32585e-05	yes	up
gene-MGG_07602	MGG_07602	tyrosine phosphatase	8.093	3.01673	5.07059e-14	7.87956e-13	yes	up
gene-MGG_02854	MGG_02854	pirin domain-containing protein	0.124	-3.01649	3.50917e-20	1.02623e-18	yes	down
gene-MGG_10310	MGG_10310	hypothetical protein	0.124	-3.01625	2.11783e-30	1.39627e-28	yes	down
gene-MGG_02245	MGG_02245	endoglucanase type F	8.083	3.01495	0.000360936	0.0012205	yes	up
gene-MGG_08671	MGG_08671	hypothetical protein	8.063	3.01139	4.24934e-11	4.64178e-10	yes	up
gene-MGG_16418	MGG_16418	hypothetical protein	0.124	-3.01021	3.28784e-26	1.62538e-24	yes	down
gene-MGG_08686	MGG_08686	hypothetical protein	0.124	-3.00944	2.14924e-07	1.35216e-06	yes	down
gene-MGG_08986	MGG_08986	hypothetical protein	8.034	3.00604	5.3467e-13	7.44662e-12	yes	up
gene-MGG_10293	MGG_10293	sugar transporter	0.125	-3.00446	1.62822e-28	9.30339e-27	yes	down
gene-MGG_01920	MGG_01920	C2H2 type zinc finger domain-containing protein	8.022	3.00396	6.99756e-27	3.57646e-25	yes	up
gene-MGG_16352	MGG_16352	hypothetical protein	8.008	3.00145	2.16587e-07	1.36186e-06	yes	up
gene-MGG_08987	MGG_08987	hypothetical protein	7.987	2.99764	0.00463896	0.0117471	yes	up
gene-MGG_17041	MGG_17041	saccharopine dehydrogenase	7.987	2.99761	2.73178e-18	6.82454e-17	yes	up
gene-MGG_10062	MGG_10062	hypothetical protein	7.981	2.9966	9.39109e-06	4.43183e-05	yes	up
gene-MGG_08232	MGG_08232	hypothetical protein	7.972	2.99494	1.42227e-28	8.21082e-27	yes	up
gene-MGG_14727	MGG_14727	hypothetical protein	7.972	2.99494	1.42227e-28	8.21082e-27	yes	up
gene-MGG_08749	MGG_08749	hypothetical protein	7.922	2.98593	0.0226063	0.0474796	yes	up
gene-MGG_06064	MGG_06064	chitin synthase D	7.903	2.98235	2.77415e-15	5.03413e-14	yes	up
gene-MGG_05123	MGG_05123	hypothetical protein	0.127	-2.97519	1.76909e-16	3.72612e-15	yes	down
gene-MGG_02259	MGG_02259	hypothetical protein	0.127	-2.97419	2.20288e-23	8.52241e-22	yes	down
gene-MGG_07419	MGG_07419	hypothetical protein	7.838	2.97044	4.05608e-35	3.73494e-33	yes	up
gene-MGG_15082	MGG_15082	hypothetical protein	7.824	2.96795	3.91693e-08	2.81487e-07	yes	up
gene-MGG_10801	MGG_10801	gluconolactonase	7.807	2.96485	0.00517585	0.0129159	yes	up
gene-MGG_07100	MGG_07100	hypothetical protein	0.128	-2.96482	1.85602e-22	6.58593e-21	yes	down
gene-MGG_06326	MGG_06326	vacuolar ATP synthase proteolipid subunit	0.128	-2.96425	5.06851e-06	2.51664e-05	yes	down
gene-MGG_13582	MGG_13582	hypothetical protein	7.783	2.96031	8.60875e-24	3.50068e-22	yes	up
gene-MGG_06220	MGG_06220	hypothetical protein	0.129	-2.95961	0.000545917	0.00177646	yes	down
gene-MGG_20349	MGG_20349	5S ribosomal RNA	7.758	2.95572	0.00770572	0.0183927	yes	up
gene-MGG_17613	MGG_17613	hypothetical protein	0.129	-2.95516	0.000936941	0.00286875	yes	down
gene-MGG_09607	MGG_09607	maltose permease MAL31	7.724	2.94931	4.30147e-05	0.000179435	yes	up
gene-MGG_05798	MGG_05798	hypothetical protein	7.72	2.94851	1.83013e-10	1.82391e-09	yes	up
gene-MGG_10246	MGG_10246	hypothetical protein	7.711	2.94701	2.43931e-33	1.98386e-31	yes	up
gene-MGG_01186	MGG_01186	hypothetical protein	7.692	2.94331	2.62749e-10	2.57707e-09	yes	up
gene-MGG_17030	MGG_17030	hypothetical protein	7.68	2.94117	0.00542383	0.0134623	yes	up
gene-MGG_12568	MGG_12568	serine/threonine protein kinase	7.662	2.93768	0.000551494	0.00179199	yes	up
gene-MGG_07594	MGG_07594	hypothetical protein	7.659	2.93721	4.6505e-16	9.42106e-15	yes	up
gene-MGG_09189	MGG_09189	cellobiose dehydrogenase	0.131	-2.9367	3.3185e-13	4.74644e-12	yes	down
gene-MGG_02451	MGG_02451	cyanate hydratase	7.65	2.93554	4.02217e-16	8.22295e-15	yes	up
gene-MGG_09188	MGG_09188	malate dehydrogenase	0.131	-2.93544	0.00146023	0.00425135	yes	down
gene-MGG_08677	MGG_08677	hypothetical protein	7.649	2.9353	3.94523e-12	5.02948e-11	yes	up
gene-MGG_07411	MGG_07411	hypothetical protein	7.645	2.93453	2.7228e-10	2.66585e-09	yes	up
gene-MGG_00563	MGG_00563	hypothetical protein	0.131	-2.93168	0.000101311	0.000393724	yes	down
gene-MGG_04034	MGG_04034	formate dehydrogenase	7.627	2.93108	1.23149e-15	2.36982e-14	yes	up
gene-MGG_10305	MGG_10305	hypothetical protein	7.603	2.92648	1.47002e-08	1.13822e-07	yes	up
gene-MGG_16205	MGG_16205	hypothetical protein	0.132	-2.92572	3.18752e-05	0.00013665	yes	down
gene-MGG_09778	MGG_09778	quinate permease	7.589	2.92384	5.09524e-21	1.61282e-19	yes	up
gene-MGG_06771	MGG_06771	hypothetical protein	0.132	-2.92333	7.91023e-05	0.000313539	yes	down
gene-MGG_00499	MGG_00499	acetylcholinesterase	0.132	-2.918	0.00306356	0.00817978	yes	down
gene-MGG_03715	MGG_03715	hypothetical protein	0.133	-2.91485	1.28474e-23	5.09416e-22	yes	down
gene-MGG_17164	MGG_17164	hypothetical protein	0.133	-2.91434	0.000509449	0.00166802	yes	down
gene-MGG_07884	MGG_07884	ribose 5-phosphate isomerase	7.534	2.91348	3.23472e-14	5.1635e-13	yes	up
gene-MGG_02244	MGG_02244	glutathione S-transferase Gst3	7.532	2.91294	7.96833e-16	1.57138e-14	yes	up
gene-MGG_09175	MGG_09175	beta-lactamase	7.524	2.91158	5.12752e-12	6.47008e-11	yes	up
gene-MGG_09817	MGG_09817	minor extracellular protease vpr	7.517	2.91016	1.69977e-20	5.09108e-19	yes	up
gene-MGG_14632	MGG_14632	hypothetical protein	0.133	-2.90515	0.00107054	0.00322813	yes	down
gene-MGG_07870	MGG_07870	hypothetical protein	7.481	2.90315	7.48387e-22	2.58159e-20	yes	up
gene-MGG_10048	MGG_10048	hypothetical protein	7.478	2.90271	2.29284e-11	2.59622e-10	yes	up
gene-MGG_17778	MGG_17778	hypothetical protein	7.46	2.89913	0.00642636	0.015674	yes	up
gene-MGG_04732	MGG_04732	acidic mammalian chitinase	7.416	2.89068	3.52968e-21	1.13993e-19	yes	up
gene-MGG_06619	MGG_06619	hypothetical protein	0.135	-2.89015	2.26452e-15	4.17047e-14	yes	down
gene-MGG_02247	MGG_02247	SAM-dependent methyltransferase	7.402	2.88792	2.04011e-15	3.78218e-14	yes	up
gene-MGG_09018	MGG_09018	hypothetical protein	7.374	2.88251	4.44513e-19	1.17923e-17	yes	up
gene-MGG_15285	MGG_15285	hypothetical protein	0.136	-2.88081	7.13297e-26	3.4405e-24	yes	down
gene-MGG_05110	MGG_05110	hypothetical protein	0.136	-2.88066	1.6852e-07	1.07849e-06	yes	down
gene-MGG_05033	MGG_05033	hypothetical protein	0.136	-2.88008	5.27881e-34	4.52435e-32	yes	down
gene-MGG_04448	MGG_04448	hypothetical protein	0.136	-2.87594	1.24084e-07	8.11829e-07	yes	down
gene-MGG_07958	MGG_07958	naringenin,2-oxoglutarate 3-dioxygenase	7.335	2.87473	8.02551e-23	2.95116e-21	yes	up
gene-MGG_16416	MGG_16416	hypothetical protein	7.331	2.87405	0.000437126	0.00145474	yes	up
gene-MGG_07851	MGG_07851	hypothetical protein	7.318	2.8715	1.64519e-12	2.19005e-11	yes	up
gene-MGG_06225	MGG_06225	hypothetical protein	0.137	-2.87148	5.32987e-09	4.34104e-08	yes	down
gene-MGG_10427	MGG_10427	hypothetical protein	7.313	2.8705	0.00836131	0.0197377	yes	up
gene-MGG_02651	MGG_02651	hypothetical protein	7.296	2.86702	1.88378e-26	9.45453e-25	yes	up
gene-MGG_08777	MGG_08777	hypothetical protein	7.295	2.86699	8.83414e-06	4.19744e-05	yes	up
gene-MGG_07394	MGG_07394	hypothetical protein	7.289	2.8658	8.63888e-19	2.21928e-17	yes	up
gene-MGG_08655	MGG_08655	hypothetical protein	7.288	2.86542	2.36967e-09	2.02943e-08	yes	up
gene-MGG_16430	MGG_16430	hypothetical protein	0.137	-2.86446	0.00126184	0.0037392	yes	down
gene-MGG_17118	MGG_17118	hypothetical protein	0.137	-2.86363	0.0179565	0.0386463	yes	down
gene-MGG_15915	MGG_15915	hypothetical protein	7.278	2.86359	2.77452e-05	0.000120568	yes	up
gene-MGG_01486	MGG_01486	fungal specific transcription factor domain-containing protein	0.137	-2.86311	4.56105e-13	6.41155e-12	yes	down
gene-MGG_16590	MGG_16590	hypothetical protein	7.244	2.85681	8.85619e-05	0.000347083	yes	up
gene-MGG_16353	MGG_16353	hypothetical protein	7.243	2.85667	0.00544097	0.0134958	yes	up
gene-MGG_08764	MGG_08764	hypothetical protein	0.139	-2.85119	9.27955e-14	1.3972e-12	yes	down
gene-MGG_05856	MGG_05856	ankyrin repeat and SOCS box protein 7	7.21	2.8501	2.19889e-09	1.89044e-08	yes	up
gene-MGG_16311	MGG_16311	hypothetical protein	7.203	2.8486	3.96513e-09	3.30191e-08	yes	up
gene-MGG_03753	MGG_03753	hypothetical protein	7.2	2.8481	3.61901e-05	0.000153086	yes	up
gene-MGG_00298	MGG_00298	hypothetical protein	0.139	-2.84588	1.67653e-15	3.13422e-14	yes	down
gene-MGG_11962	MGG_11962	G-protein coupled receptor	7.173	2.84266	3.20162e-07	1.95466e-06	yes	up
gene-MGG_10392	MGG_10392	CMGC/SRPK protein kinase	7.17	2.84196	1.11233e-23	4.47421e-22	yes	up
gene-MGG_16926	MGG_16926	hypothetical protein	7.166	2.8412	6.95226e-12	8.58782e-11	yes	up
gene-MGG_03941	MGG_03941	hypothetical protein	0.14	-2.8412	8.90969e-21	2.75755e-19	yes	down
gene-MGG_08495	MGG_08495	hypothetical protein	7.137	2.8353	8.76982e-13	1.19017e-11	yes	up
gene-MGG_09447	MGG_09447	hypothetical protein	0.14	-2.83393	0.000123162	0.000468991	yes	down
gene-MGG_08772	MGG_08772	hypothetical protein	0.14	-2.83274	1.61357e-12	2.15053e-11	yes	down
gene-MGG_15790	MGG_15790	hypothetical protein	7.115	2.83094	1.48828e-12	1.98592e-11	yes	up
gene-MGG_02570	MGG_02570	dienelactone hydrolase	7.108	2.8295	2.60517e-16	5.41545e-15	yes	up
gene-MGG_02285	MGG_02285	hypothetical protein	7.106	2.82911	0.014386	0.0317529	yes	up
gene-MGG_15388	MGG_15388	lactose permease	7.096	2.82693	2.7338e-09	2.32874e-08	yes	up
gene-MGG_07214	MGG_07214	hypothetical protein	0.141	-2.82584	4.83203e-10	4.57033e-09	yes	down
gene-MGG_01388	MGG_01388	hypothetical protein	0.141	-2.82336	6.98691e-09	5.60865e-08	yes	down
gene-MGG_03864	MGG_03864	hypothetical protein	0.141	-2.82267	7.80342e-19	2.02671e-17	yes	down
gene-MGG_15402	MGG_15402	hypothetical protein	7.069	2.82145	8.21762e-21	2.55044e-19	yes	up
gene-MGG_04922	MGG_04922	alpha-N-arabinofuranosidase 2	0.142	-2.82044	2.23401e-32	1.69329e-30	yes	down
gene-MGG_04379	MGG_04379	hypothetical protein	0.142	-2.81966	5.99106e-05	0.000243267	yes	down
gene-MGG_04369	MGG_04369	spastin	0.142	-2.8193	3.37083e-21	1.09498e-19	yes	down
gene-MGG_06750	MGG_06750	hypothetical protein	0.142	-2.81809	1.78393e-17	4.07306e-16	yes	down
gene-MGG_01219	MGG_01219	hypothetical protein	0.142	-2.81676	7.49117e-16	1.4799e-14	yes	down
gene-MGG_08072	MGG_08072	cholesterol oxidase	0.142	-2.81493	2.60705e-27	1.40327e-25	yes	down
gene-MGG_08435	MGG_08435	hypothetical protein	7.034	2.8144	0.000235264	0.000835877	yes	up
gene-MGG_10926	MGG_10926	hypothetical protein	0.142	-2.81239	4.79315e-08	3.39081e-07	yes	down
gene-MGG_11494	MGG_11494	hypothetical protein	0.142	-2.81104	3.65307e-10	3.49722e-09	yes	down
gene-MGG_11080	MGG_11080	WD domain-containing protein	7.011	2.80972	7.5203e-33	5.94264e-31	yes	up
gene-MGG_07888	MGG_07888	hypothetical protein	7.002	2.80774	1.02758e-15	1.99351e-14	yes	up
gene-MGG_10911	MGG_10911	cupin domain-containing protein	7.001	2.80748	1.54534e-06	8.43203e-06	yes	up
gene-MGG_15188	MGG_15188	hypothetical protein	7	2.80738	3.68403e-15	6.57811e-14	yes	up
gene-MGG_05479	MGG_05479	xylosidase/arabinosidase	6.995	2.80641	5.49163e-11	5.90616e-10	yes	up
gene-MGG_05308	MGG_05308	hypothetical protein	0.143	-2.8025	2.77046e-12	3.58519e-11	yes	down
gene-MGG_15571	MGG_15571	hypothetical protein	0.143	-2.80247	4.24457e-05	0.000177415	yes	down
gene-MGG_06749	MGG_06749	hypothetical protein	6.973	2.80185	1.84063e-06	9.9362e-06	yes	up
gene-MGG_16970	MGG_16970	hypothetical protein	6.957	2.79849	1.50771e-09	1.32798e-08	yes	up
gene-MGG_01394	MGG_01394	hypothetical protein	0.144	-2.79658	3.65842e-13	5.19263e-12	yes	down
gene-MGG_02313	MGG_02313	hypothetical protein	6.946	2.79619	0.000202951	0.000731333	yes	up
gene-MGG_14976	MGG_14976	hypothetical protein	6.946	2.79613	1.8419e-15	3.43185e-14	yes	up
gene-MGG_18092	MGG_18092	hypothetical protein	6.945	2.79607	4.68304e-26	2.28853e-24	yes	up
gene-MGG_02191	MGG_02191	hypothetical protein	6.94	2.79492	4.71747e-12	5.96618e-11	yes	up
gene-MGG_17365	MGG_17365	hypothetical protein	0.144	-2.7917	6.14961e-15	1.08416e-13	yes	down
gene-MGG_10498	MGG_10498	hypothetical protein	0.145	-2.78223	3.87427e-05	0.000162895	yes	down
gene-MGG_00289	MGG_00289	amino-acid permease inda1	6.873	2.78094	2.97599e-10	2.88335e-09	yes	up
gene-MGG_10432	MGG_10432	hypothetical protein	6.87	2.78026	3.91166e-05	0.000164343	yes	up
gene-MGG_16026	MGG_16026	hypothetical protein	0.146	-2.77964	8.59544e-20	2.42457e-18	yes	down
gene-MGG_17318	MGG_17318	hypothetical protein	6.864	2.779	1.96847e-16	4.12268e-15	yes	up
gene-MGG_10425	MGG_10425	hypothetical protein	6.862	2.77872	1.93365e-06	1.04081e-05	yes	up
gene-MGG_10253	MGG_10253	hypothetical protein	6.861	2.77848	1.76842e-13	2.59944e-12	yes	up
gene-MGG_00016	MGG_00016	2-epi-5-epi-valiolone synthase	6.852	2.7765	1.63773e-15	3.06682e-14	yes	up
gene-MGG_05126	MGG_05126	hypothetical protein	0.146	-2.77305	3.61295e-08	2.60891e-07	yes	down
gene-MGG_06238	MGG_06238	hypothetical protein	0.146	-2.77183	8.17592e-33	6.41522e-31	yes	down
gene-MGG_05468	MGG_05468	hypothetical protein	0.147	-2.76927	0.0167597	0.0363301	yes	down
gene-MGG_01802	MGG_01802	chitin synthase 1	0.147	-2.76858	1.29775e-24	5.67043e-23	yes	down
gene-MGG_09839	MGG_09839	hypothetical protein	6.784	2.76211	7.13465e-12	8.7839e-11	yes	up
gene-MGG_06473	MGG_06473	hypothetical protein	0.148	-2.76096	3.23993e-13	4.64599e-12	yes	down
gene-MGG_06251	MGG_06251	hypothetical protein	0.148	-2.76054	1.03924e-19	2.90936e-18	yes	down
gene-MGG_13872	MGG_13872	hypothetical protein	6.75	2.75492	4.91867e-10	4.64833e-09	yes	up
gene-MGG_02545	MGG_02545	hypothetical protein	6.738	2.75242	1.01648e-09	9.19283e-09	yes	up
gene-MGG_13198	MGG_13198	hypothetical protein	0.149	-2.74889	0.000119409	0.000456731	yes	down
gene-MGG_10000	MGG_10000	hypothetical protein	6.715	2.74746	1.37155e-23	5.41907e-22	yes	up
gene-MGG_00143	MGG_00143	hypothetical protein	0.149	-2.74633	5.04869e-19	1.333e-17	yes	down
gene-MGG_00931	MGG_00931	alpha/beta hydrolase	6.706	2.74548	0.00563176	0.0139041	yes	up
gene-MGG_04593	MGG_04593	serine/threonine protein kinase	0.149	-2.74265	9.00764e-11	9.32743e-10	yes	down
gene-MGG_16041	MGG_16041	hypothetical protein	6.684	2.74061	1.33249e-06	7.37905e-06	yes	up
gene-MGG_12479	MGG_12479	ent-kaurene oxidase	6.673	2.73838	2.90586e-09	2.46322e-08	yes	up
gene-MGG_00005	MGG_00005	hypothetical protein	6.669	2.73748	1.06312e-17	2.48849e-16	yes	up
gene-MGG_13442	MGG_13442	nicotinamide mononucleotide permease	6.657	2.73497	2.84878e-20	8.39711e-19	yes	up
gene-MGG_06159	MGG_06159	hypothetical protein	0.151	-2.73144	3.79087e-10	3.61936e-09	yes	down
gene-MGG_08408	MGG_08408	hypothetical protein	6.625	2.72789	4.64419e-09	3.82451e-08	yes	up
gene-MGG_15724	MGG_15724	hypothetical protein	0.151	-2.72541	6.32511e-16	1.26298e-14	yes	down
gene-MGG_10019	MGG_10019	hypothetical protein	6.605	2.72353	6.22206e-19	1.62738e-17	yes	up
gene-MGG_00834	MGG_00834	hypothetical protein	0.152	-2.71873	2.3008e-20	6.85442e-19	yes	down
gene-MGG_08274	MGG_08274	glycosyl hydrolase	6.581	2.71824	1.29482e-09	1.15047e-08	yes	up
gene-MGG_09521	MGG_09521	hypothetical protein	0.152	-2.71758	1.18438e-22	4.31253e-21	yes	down
gene-MGG_02382	MGG_02382	hypothetical protein	6.572	2.71634	0.00527169	0.0131139	yes	up
gene-MGG_07969	MGG_07969	hypothetical protein	6.563	2.7143	2.68385e-15	4.87821e-14	yes	up
gene-MGG_07767	MGG_07767	hypothetical protein	6.552	2.71197	0.00607363	0.014896	yes	up
gene-MGG_00914	MGG_00914	hypothetical protein	0.153	-2.71116	2.86228e-09	2.43447e-08	yes	down
gene-MGG_10721	MGG_10721	hypothetical protein	6.548	2.71103	0.000566694	0.0018339	yes	up
gene-MGG_02402	MGG_02402	hypothetical protein	0.153	-2.71032	1.74003e-07	1.11039e-06	yes	down
gene-MGG_08258	MGG_08258	hypothetical protein	6.542	2.70964	2.08512e-11	2.37793e-10	yes	up
gene-MGG_15108	MGG_15108	hypothetical protein	6.541	2.70952	0.000196805	0.000711718	yes	up
gene-MGG_13923	MGG_13923	hypothetical protein	6.541	2.70949	0.000148866	0.00055751	yes	up
gene-MGG_05912	MGG_05912	N-acyl-L-amino acid amidohydrolase	6.517	2.70422	0.0122048	0.0275052	yes	up
gene-MGG_02206	MGG_02206	hypothetical protein	6.515	2.7038	5.61703e-10	5.27253e-09	yes	up
gene-MGG_07620	MGG_07620	L-amino-acid oxidase	6.496	2.69964	0.000197854	0.000715279	yes	up
gene-MGG_06116	MGG_06116	hypothetical protein	0.154	-2.69901	6.29684e-29	3.71214e-27	yes	down
gene-MGG_16351	MGG_16351	hypothetical protein	6.489	2.69799	6.11006e-05	0.000247828	yes	up
gene-MGG_07215	MGG_07215	transcription factor Cmr1	0.154	-2.69644	1.48903e-07	9.62343e-07	yes	down
gene-MGG_16347	MGG_16347	hypothetical protein	6.482	2.69639	0.00953665	0.0221323	yes	up
gene-MGG_08305	MGG_08305	hypothetical protein	6.477	2.69543	9.73982e-15	1.65934e-13	yes	up
gene-MGG_17594	MGG_17594	hypothetical protein	6.465	2.69266	1.00239e-10	1.03032e-09	yes	up
gene-MGG_14634	MGG_14634	hypothetical protein	0.155	-2.68878	6.2166e-10	5.79142e-09	yes	down
gene-MGG_09246	MGG_09246	protease	6.427	2.68421	3.4118e-21	1.10507e-19	yes	up
gene-MGG_13076	MGG_13076	hypothetical protein	6.427	2.68405	0.000276011	0.00096405	yes	up
gene-MGG_09314	MGG_09314	lipolytic enzyme	6.426	2.68386	0.00532992	0.0132469	yes	up
gene-MGG_02818	MGG_02818	isoamyl alcohol oxidase	0.156	-2.68266	0.00328471	0.00868697	yes	down
gene-MGG_10869	MGG_10869	hypothetical protein	0.156	-2.68165	9.91089e-08	6.60054e-07	yes	down
gene-MGG_08488	MGG_08488	hypothetical protein	0.156	-2.67734	2.87909e-15	5.17472e-14	yes	down
gene-MGG_04656	MGG_04656	hypothetical protein	0.156	-2.67645	1.07556e-33	9.01044e-32	yes	down
gene-MGG_07937	MGG_07937	2-dehydropantoate 2-reductase	6.386	2.67481	5.57573e-09	4.53465e-08	yes	up
gene-MGG_02942	MGG_02942	hypothetical protein	0.157	-2.67425	1.17065e-05	5.42721e-05	yes	down
gene-MGG_15950	MGG_15950	hypothetical protein	6.361	2.66918	1.85803e-20	5.55018e-19	yes	up
gene-MGG_13813	MGG_13813	phosphoribosylglycinamide formyltransferase	6.342	2.66502	1.20557e-07	7.91073e-07	yes	up
gene-MGG_08426	MGG_08426	amino acid transporter	6.34	2.66453	1.34617e-05	6.17497e-05	yes	up
gene-MGG_11927	MGG_11927	3-oxoacyl-[acyl-carrier-protein] reductase	6.338	2.6641	1.18341e-22	4.31253e-21	yes	up
gene-MGG_15570	MGG_15570	hypothetical protein	0.158	-2.66233	0.000931492	0.00285285	yes	down
gene-MGG_14955	MGG_14955	hypothetical protein	0.158	-2.66009	0.00157217	0.00454165	yes	down
gene-MGG_09463	MGG_09463	hypothetical protein	6.316	2.65912	2.96068e-20	8.70394e-19	yes	up
gene-MGG_09762	MGG_09762	hypothetical protein	0.158	-2.65895	0.00646527	0.0157456	yes	down
gene-MGG_03502	MGG_03502	feruloyl esterase B	0.158	-2.6575	4.49751e-09	3.7147e-08	yes	down
gene-MGG_10916	MGG_10916	sugar transporter STL1	6.307	2.65705	2.45434e-19	6.66981e-18	yes	up
gene-MGG_09601	MGG_09601	alpha-xylosidase	6.304	2.65631	2.81897e-15	5.09059e-14	yes	up
gene-MGG_09071	MGG_09071	aminobenzoyl-glutamate utilization protein B	6.295	2.65428	3.68193e-18	9.07611e-17	yes	up
gene-MGG_17649	MGG_17649	hypothetical protein	6.292	2.65352	0.0136626	0.0303849	yes	up
gene-MGG_06584	MGG_06584	hypothetical protein	0.159	-2.64969	3.54929e-29	2.13763e-27	yes	down
gene-MGG_10439	MGG_10439	MFS transporter	6.271	2.64881	6.28161e-07	3.68367e-06	yes	up
gene-MGG_10441	MGG_10441	lipase 2	6.27	2.6485	7.83332e-12	9.60163e-11	yes	up
gene-MGG_09543	MGG_09543	hypothetical protein	6.26	2.64619	0.0124889	0.0280742	yes	up
gene-MGG_10265	MGG_10265	hypothetical protein	6.259	2.64595	2.81815e-27	1.50961e-25	yes	up
gene-MGG_02331	MGG_02331	hypothetical protein	0.16	-2.64528	6.80837e-15	1.19397e-13	yes	down
gene-MGG_10537	MGG_10537	hypothetical protein	6.251	2.64413	0.00753324	0.0180506	yes	up
gene-MGG_14733	MGG_14733	hypothetical protein	0.16	-2.64291	3.46347e-08	2.51237e-07	yes	down
gene-MGG_10479	MGG_10479	oxidoreductase	6.229	2.63907	3.81658e-05	0.000160712	yes	up
gene-MGG_12307	MGG_12307	hypothetical protein	0.161	-2.63601	1.19791e-29	7.45652e-28	yes	down
gene-MGG_13448	MGG_13448	hypothetical protein	6.208	2.63417	2.67896e-23	1.02223e-21	yes	up
gene-MGG_13557	MGG_13557	hypothetical protein	0.161	-2.63133	4.61036e-20	1.32735e-18	yes	down
gene-MGG_12766	MGG_12766	hypothetical protein	6.193	2.63057	1.48491e-24	6.36339e-23	yes	up
gene-MGG_01956	MGG_01956	hypothetical protein	6.177	2.62701	1.04664e-09	9.45029e-09	yes	up
gene-MGG_18043	MGG_18043	hypothetical protein	6.177	2.62686	4.74651e-06	2.36731e-05	yes	up
gene-MGG_17648	MGG_17648	hypothetical protein	0.162	-2.6223	0.00991685	0.0229335	yes	down
gene-MGG_00892	MGG_00892	ATP synthase subunit 9	6.151	2.62087	2.53664e-15	4.62574e-14	yes	up
gene-MGG_03096	MGG_03096	fructose-bisphosphate aldolase	6.146	2.6196	6.12978e-12	7.62998e-11	yes	up
gene-MGG_03133	MGG_03133	hypothetical protein	0.163	-2.6174	3.26598e-16	6.72635e-15	yes	down
gene-MGG_01199	MGG_01199	hypothetical protein	0.163	-2.61668	0.00488627	0.0122868	yes	down
gene-MGG_05397	MGG_05397	CMGC protein kinase	6.129	2.61573	1.10722e-25	5.27207e-24	yes	up
gene-MGG_03593	MGG_03593	hypothetical protein	6.122	2.6141	1.59338e-15	2.99888e-14	yes	up
gene-MGG_04901	MGG_04901	methyltransferase	6.121	2.61382	8.41606e-19	2.17568e-17	yes	up
gene-MGG_01270	MGG_01270	2,4-dihydroxyhept-2-ene-1,7-dioic acid aldolase	6.117	2.61293	1.22583e-16	2.62154e-15	yes	up
gene-MGG_11021	MGG_11021	hypothetical protein	0.164	-2.61019	2.2239e-08	1.66747e-07	yes	down
gene-MGG_05507	MGG_05507	hypothetical protein	6.103	2.6094	2.37366e-19	6.49812e-18	yes	up
gene-MGG_09645	MGG_09645	polyketide synthase	0.164	-2.60863	0.0114936	0.0260659	yes	down
gene-MGG_04934	MGG_04934	peptide transporter PTR2-A	0.164	-2.60727	4.58908e-14	7.1814e-13	yes	down
gene-MGG_05369	MGG_05369	hypothetical protein	0.164	-2.6055	1.12425e-11	1.33973e-10	yes	down
gene-MGG_01778	MGG_01778	aflatoxin efflux pump	0.164	-2.60469	1.55464e-22	5.56972e-21	yes	down
gene-MGG_04541	MGG_04541	hypothetical protein	0.165	-2.60002	2.52319e-15	4.60875e-14	yes	down
gene-MGG_17622	MGG_17622	hypothetical protein	6.061	2.59947	8.53376e-07	4.88357e-06	yes	up
gene-MGG_10047	MGG_10047	hypothetical protein	6.051	2.59714	2.8686e-05	0.000124269	yes	up
gene-MGG_03914	MGG_03914	hypothetical protein	0.165	-2.59708	1.15987e-19	3.23892e-18	yes	down
gene-MGG_02884	MGG_02884	beta-Ig-H3/Fasciclin	0.165	-2.59669	4.62269e-08	3.27855e-07	yes	down
gene-MGG_13240	MGG_13240	hypothetical protein	0.166	-2.59319	8.0406e-06	3.8483e-05	yes	down
gene-MGG_12009	MGG_12009	hypothetical protein	0.166	-2.59299	1.90772e-21	6.30738e-20	yes	down
gene-MGG_16039	MGG_16039	hypothetical protein	6.03	2.5922	6.18862e-22	2.14142e-20	yes	up
gene-MGG_16591	MGG_16591	hypothetical protein	6.01	2.58734	3.02984e-23	1.14436e-21	yes	up
gene-MGG_08167	MGG_08167	initiator tRNA phosphoribosyl transferase	0.167	-2.58384	1.07462e-20	3.2894e-19	yes	down
gene-MGG_01036	MGG_01036	hypothetical protein	0.167	-2.58372	8.50142e-10	7.78971e-09	yes	down
gene-MGG_02648	MGG_02648	interferon-induced GTP-binding protein Mx	5.982	2.58056	7.69145e-09	6.14764e-08	yes	up
gene-MGG_10469	MGG_10469	hypothetical protein	5.979	2.57989	5.99853e-16	1.20642e-14	yes	up
gene-MGG_08549	MGG_08549	CAMK protein kinase	0.167	-2.5797	4.84578e-17	1.06914e-15	yes	down
gene-MGG_09499	MGG_09499	Ras-2	0.168	-2.5774	7.18644e-18	1.69643e-16	yes	down
gene-MGG_16507	MGG_16507	hypothetical protein	0.168	-2.57638	0.000620825	0.00198486	yes	down
gene-MGG_09068	MGG_09068	NADPH-dependent 1-acyldihydroxyacetone phosphate reductase	5.964	2.57633	0.00163296	0.00468688	yes	up
gene-MGG_15689	MGG_15689	hypothetical protein	0.168	-2.57495	6.89459e-11	7.32312e-10	yes	down
gene-MGG_10254	MGG_10254	hypothetical protein	5.956	2.57424	2.67296e-11	3.0083e-10	yes	up
gene-MGG_00352	MGG_00352	hypothetical protein	0.168	-2.57133	3.3947e-13	4.84299e-12	yes	down
gene-MGG_06934	MGG_06934	hypothetical protein	0.169	-2.56804	1.14952e-10	1.17396e-09	yes	down
gene-MGG_10665	MGG_10665	hypothetical protein	5.925	2.5667	1.29104e-14	2.15664e-13	yes	up
gene-MGG_12678	MGG_12678	glucan endo-1,3-alpha-glucosidase agn1	5.924	2.56657	1.56015e-15	2.94131e-14	yes	up
gene-MGG_06121	MGG_06121	hypothetical protein	0.169	-2.56593	5.3759e-16	1.08315e-14	yes	down
gene-MGG_04305	MGG_04305	cell wall glycosyl hydrolase YteR	5.911	2.56345	0.00619478	0.0151564	yes	up
gene-MGG_16058	MGG_16058	hypothetical protein	5.904	2.56165	6.47178e-11	6.90034e-10	yes	up
gene-MGG_00815	MGG_00815	hypothetical protein	0.17	-2.55779	3.14396e-11	3.50651e-10	yes	down
gene-MGG_12714	MGG_12714	hypothetical protein	0.17	-2.5574	2.40587e-07	1.49672e-06	yes	down
gene-MGG_00057	MGG_00057	R-specific carbonyl reductase	5.883	2.55656	3.24995e-09	2.74117e-08	yes	up
gene-MGG_06966	MGG_06966	hypothetical protein	0.17	-2.5553	2.04689e-06	1.09647e-05	yes	down
gene-MGG_04085	MGG_04085	hypothetical protein	0.17	-2.55522	2.93449e-36	2.81863e-34	yes	down
gene-MGG_17288	MGG_17288	hypothetical protein	5.87	2.55336	1.3973e-09	1.23366e-08	yes	up
gene-MGG_04490	MGG_04490	hypothetical protein	0.17	-2.55277	9.55263e-12	1.15691e-10	yes	down
gene-MGG_15515	MGG_15515	hypothetical protein	5.866	2.55238	0.00294838	0.00790635	yes	up
gene-MGG_16534	MGG_16534	hypothetical protein	5.866	2.55234	2.5253e-06	1.32972e-05	yes	up
gene-MGG_04328	MGG_04328	hypothetical protein	5.861	2.55124	4.97353e-18	1.19946e-16	yes	up
gene-MGG_01361	MGG_01361	PHO85 cyclin-1	0.171	-2.55033	2.78422e-15	5.04418e-14	yes	down
gene-MGG_03002	MGG_03002	hypothetical protein	0.171	-2.54909	1.65312e-11	1.92266e-10	yes	down
gene-MGG_06588	MGG_06588	trichodiene oxygenase	5.843	2.54659	6.67843e-07	3.89995e-06	yes	up
gene-MGG_04726	MGG_04726	isochorismatase family protein	5.841	2.54619	8.66752e-18	2.03742e-16	yes	up
gene-MGG_14117	MGG_14117	hypothetical protein	0.172	-2.54322	3.77016e-05	0.000158877	yes	down
gene-MGG_00017	MGG_00017	L-aminoadipate-semialdehyde dehydrogenase	5.829	2.54319	9.43122e-19	2.41304e-17	yes	up
gene-MGG_14930	MGG_14930	FAD dependent oxidoreductase superfamily protein	5.825	2.54231	7.46797e-11	7.87211e-10	yes	up
gene-MGG_15887	MGG_15887	hypothetical protein	0.172	-2.54188	1.53143e-08	1.18085e-07	yes	down
gene-MGG_11445	MGG_11445	hypothetical protein, variant	0.172	-2.5416	3.31996e-07	2.02247e-06	yes	down
gene-MGG_03399	MGG_03399	arsenical-resistance protein	0.172	-2.54131	2.38223e-14	3.86922e-13	yes	down
gene-MGG_17266	MGG_17266	hypothetical protein	5.819	2.5408	0.000124201	0.000472627	yes	up
gene-MGG_08297	MGG_08297	NADH:flavin oxidoreductase/NADH oxidase	0.172	-2.54042	4.80162e-08	3.39465e-07	yes	down
gene-MGG_01994	MGG_01994	hypothetical protein	0.172	-2.53953	2.6295e-12	3.40674e-11	yes	down
gene-MGG_08052	MGG_08052	hypothetical protein	0.172	-2.53945	9.51725e-11	9.81863e-10	yes	down
gene-MGG_04886	MGG_04886	hypothetical protein	0.172	-2.53848	1.87176e-10	1.86374e-09	yes	down
gene-MGG_01986	MGG_01986	hypothetical protein	0.172	-2.53804	1.18021e-08	9.25399e-08	yes	down
gene-MGG_09666	MGG_09666	hypothetical protein	5.807	2.53772	0.00132223	0.00389332	yes	up
gene-MGG_13374	MGG_13374	hypothetical protein	5.806	2.5376	0.00792888	0.0188446	yes	up
gene-MGG_15093	MGG_15093	hypothetical protein	5.805	2.53734	5.82681e-17	1.27549e-15	yes	up
gene-MGG_12447	MGG_12447	polyketide synthase/peptide synthetase	5.802	2.53661	2.88373e-08	2.12222e-07	yes	up
gene-MGG_16064	MGG_16064	hypothetical protein	5.799	2.5357	1.75661e-17	4.01891e-16	yes	up
gene-MGG_07548	MGG_07548	hypothetical protein	5.796	2.53508	0.00162004	0.00465818	yes	up
gene-MGG_06660	MGG_06660	3-oxoacyl-[acyl-carrier-protein] reductase	5.787	2.53271	4.74205e-20	1.36175e-18	yes	up
gene-MGG_16778	MGG_16778	hypothetical protein	5.783	2.53176	5.55428e-05	0.00022702	yes	up
gene-MGG_05790	MGG_05790	laccase-1	5.775	2.52988	6.34317e-06	3.09032e-05	yes	up
gene-MGG_00347	MGG_00347	N-glycosylase/DNA lyase	0.174	-2.52675	1.79552e-09	1.56661e-08	yes	down
gene-MGG_00610	MGG_00610	hypothetical protein	0.174	-2.52518	0.00153686	0.0044477	yes	down
gene-MGG_05501	MGG_05501	hypothetical protein	5.756	2.52504	1.04891e-15	2.02196e-14	yes	up
gene-MGG_02310	MGG_02310	hypothetical protein	5.753	2.52432	0.000639612	0.00203746	yes	up
gene-MGG_05503	MGG_05503	high-affinity nickel-transporter nixA	5.739	2.52088	1.05893e-20	3.25031e-19	yes	up
gene-MGG_05012	MGG_05012	hypothetical protein	0.174	-2.52047	1.61152e-13	2.39089e-12	yes	down
gene-MGG_07850	MGG_07850	hypothetical protein	5.732	2.51907	1.00468e-14	1.70382e-13	yes	up
gene-MGG_16106	MGG_16106	hypothetical protein	5.73	2.51861	2.7255e-07	1.68148e-06	yes	up
gene-MGG_03443	MGG_03443	hypothetical protein	5.728	2.51805	0.000421801	0.00140584	yes	up
gene-MGG_10052	MGG_10052	hypoxanthine guanine phosphoribosyltransferase	5.727	2.51776	2.15073e-17	4.87063e-16	yes	up
gene-MGG_07762	MGG_07762	hypothetical protein	0.175	-2.51695	2.11797e-14	3.46018e-13	yes	down
gene-MGG_12584	MGG_12584	hypothetical protein	5.705	2.5122	3.92176e-09	3.27313e-08	yes	up
gene-MGG_15258	MGG_15258	hypothetical protein	5.703	2.51164	0.000253342	0.00089186	yes	up
gene-MGG_00785	MGG_00785	hypothetical protein	0.175	-2.51131	1.69782e-10	1.70271e-09	yes	down
gene-MGG_01395	MGG_01395	IBR finger domain-containing protein	0.176	-2.51024	0.00274822	0.0074178	yes	down
gene-MGG_12712	MGG_12712	hypothetical protein	5.696	2.51	1.41839e-16	3.01597e-15	yes	up
gene-MGG_10956	MGG_10956	hypothetical protein	5.696	2.50982	0.0077102	0.0183995	yes	up
gene-MGG_06798	MGG_06798	hypothetical protein	5.687	2.50777	2.35522e-06	1.252e-05	yes	up
gene-MGG_10279	MGG_10279	hypothetical protein	5.684	2.50701	3.14249e-07	1.92171e-06	yes	up
gene-MGG_16548	MGG_16548	hypothetical protein	5.679	2.50553	0.00685033	0.0165639	yes	up
gene-MGG_12911	MGG_12911	tRNA 2'-phosphotransferase 1	0.176	-2.50363	4.54159e-16	9.2509e-15	yes	down
gene-MGG_07494	MGG_07494	cation diffusion facilitator 1	0.176	-2.50319	1.97992e-15	3.6767e-14	yes	down
gene-MGG_03085	MGG_03085	hypothetical protein	0.177	-2.5022	0.000838265	0.00260311	yes	down
gene-MGG_08985	MGG_08985	beta-xylosidase	5.662	2.50135	4.31471e-10	4.09145e-09	yes	up
gene-MGG_07965	MGG_07965	alkaline proteinase	5.653	2.49905	0.000124882	0.000475056	yes	up
gene-MGG_07934	MGG_07934	hypothetical protein	5.653	2.499	0.000251888	0.000887303	yes	up
gene-MGG_03769	MGG_03769	hypothetical protein	5.653	2.49897	1.47998e-28	8.49996e-27	yes	up
gene-MGG_11343	MGG_11343	phosphoribosylformylglycinamidine cyclo-ligase	5.648	2.49769	2.26381e-17	5.10594e-16	yes	up
gene-MGG_00245	MGG_00245	hypothetical protein	5.619	2.49042	2.46532e-06	1.30311e-05	yes	up
gene-MGG_10087	MGG_10087	hypothetical protein	5.617	2.48972	3.71764e-24	1.5456e-22	yes	up
gene-MGG_01129	MGG_01129	hypothetical protein	0.178	-2.48959	3.70402e-11	4.09021e-10	yes	down
gene-MGG_03503	MGG_03503	hypothetical protein	0.178	-2.48689	0.00509267	0.0127425	yes	down
gene-MGG_06376	MGG_06376	pyrroline-5-carboxylate reductase	5.602	2.48593	1.47644e-15	2.7977e-14	yes	up
gene-MGG_17019	MGG_17019	hypothetical protein	5.595	2.48412	2.16799e-21	7.10461e-20	yes	up
gene-MGG_07408	MGG_07408	NACHT and TPR domain-containing protein	5.592	2.48335	1.77791e-19	4.90334e-18	yes	up
gene-MGG_02226	MGG_02226	hypothetical protein	5.591	2.48302	2.79384e-14	4.49191e-13	yes	up
gene-MGG_15359	MGG_15359	hypothetical protein	5.59	2.48279	1.12082e-10	1.14675e-09	yes	up
gene-MGG_02710	MGG_02710	peroxiredoxin type-2	5.589	2.48248	8.95533e-14	1.35204e-12	yes	up
gene-MGG_01212	MGG_01212	hypothetical protein	0.179	-2.48165	2.9527e-06	1.53161e-05	yes	down
gene-MGG_02972	MGG_02972	hypothetical protein	0.179	-2.47991	0.0104286	0.0239478	yes	down
gene-MGG_10484	MGG_10484	hypothetical protein	5.572	2.4783	6.37953e-10	5.93824e-09	yes	up
gene-MGG_03937	MGG_03937	serine/threonine protein kinase	0.18	-2.47457	1.34744e-15	2.57515e-14	yes	down
gene-MGG_02592	MGG_02592	hypothetical protein	5.554	2.47358	1.03069e-23	4.16084e-22	yes	up
gene-MGG_08453	MGG_08453	hypothetical protein	0.18	-2.47322	6.07124e-07	3.5697e-06	yes	down
gene-MGG_00260	MGG_00260	hypothetical protein	0.18	-2.4714	0.0140725	0.0311473	yes	down
gene-MGG_15962	MGG_15962	hypothetical protein	5.541	2.47003	3.53621e-12	4.52879e-11	yes	up
gene-MGG_05317	MGG_05317	S-formylglutathione hydrolase	5.537	2.4691	7.49489e-17	1.63102e-15	yes	up
gene-MGG_17848	MGG_17848	hypothetical protein	5.523	2.46542	7.00029e-18	1.65599e-16	yes	up
gene-MGG_05722	MGG_05722	hypothetical protein	5.516	2.46362	8.02405e-11	8.40263e-10	yes	up
gene-MGG_10106	MGG_10106	hypothetical protein	5.5	2.4594	1.46879e-14	2.44989e-13	yes	up
gene-MGG_10445	MGG_10445	thermostable alkaline protease	5.495	2.45807	6.99388e-10	6.47762e-09	yes	up
gene-MGG_12469	MGG_12469	hypothetical protein	0.182	-2.45701	7.27403e-06	3.50702e-05	yes	down
gene-MGG_09381	MGG_09381	hypothetical protein	5.485	2.45546	1.32028e-10	1.34343e-09	yes	up
gene-MGG_11308	MGG_11308	zinc-binding alcohol dehydrogenase domain-containing protein 1	5.483	2.45499	5.86127e-23	2.16965e-21	yes	up
gene-MGG_09063	MGG_09063	urea active transporter	5.478	2.45375	6.59171e-09	5.31439e-08	yes	up
gene-MGG_02288	MGG_02288	hypothetical protein	5.469	2.45123	0.000646023	0.00205539	yes	up
gene-MGG_06900	MGG_06900	hypothetical protein	0.183	-2.4504	8.12406e-10	7.46851e-09	yes	down
gene-MGG_07992	MGG_07992	O-methyltransferase	5.465	2.45021	2.70183e-08	1.99627e-07	yes	up
gene-MGG_08732	MGG_08732	interferon-induced GTP-binding protein Mx	0.183	-2.44929	1.46464e-21	4.91537e-20	yes	down
gene-MGG_11774	MGG_11774	endoglucanase	0.183	-2.44915	0.0140776	0.031151	yes	down
gene-MGG_03038	MGG_03038	hypothetical protein	0.183	-2.44886	4.97205e-10	4.69479e-09	yes	down
gene-MGG_15977	MGG_15977	hypothetical protein	5.454	2.44721	1.63942e-14	2.71822e-13	yes	up
gene-MGG_05767	MGG_05767	hypothetical protein	0.183	-2.44689	1.35857e-17	3.16677e-16	yes	down
gene-MGG_03036	MGG_03036	hypothetical protein	5.444	2.44475	5.86494e-11	6.28942e-10	yes	up
gene-MGG_01655	MGG_01655	copper radical oxidase	0.184	-2.44467	2.91144e-09	2.46499e-08	yes	down
gene-MGG_07885	MGG_07885	nicotinamide mononucleotide permease	5.442	2.44427	3.71027e-06	1.89026e-05	yes	up
gene-MGG_04244	MGG_04244	hypothetical protein	5.439	2.44344	8.62029e-19	2.21928e-17	yes	up
gene-MGG_15970	MGG_15970	hypothetical protein	5.434	2.44209	1.58785e-14	2.64057e-13	yes	up
gene-MGG_17426	MGG_17426	hypothetical protein	0.184	-2.44173	4.60641e-05	0.00019094	yes	down
gene-MGG_07231	MGG_07231	hypothetical protein	0.184	-2.43891	2.55328e-24	1.07353e-22	yes	down
gene-MGG_05925	MGG_05925	hypothetical protein	0.184	-2.43888	9.43728e-22	3.2058e-20	yes	down
gene-MGG_08760	MGG_08760	high-affinity nicotinic acid transporter	0.184	-2.43834	6.43707e-08	4.44649e-07	yes	down
gene-MGG_10473	MGG_10473	CFEM domain-containing protein	5.42	2.4383	1.29108e-05	5.93447e-05	yes	up
gene-MGG_10097	MGG_10097	intracellular hyphae protein 1	5.418	2.43777	0.000297586	0.001031	yes	up
gene-MGG_09091	MGG_09091	adiponectin receptor protein 1	5.411	2.43589	2.29649e-12	2.98919e-11	yes	up
gene-MGG_05368	MGG_05368	hypothetical protein	0.185	-2.43547	3.34952e-11	3.72459e-10	yes	down
gene-MGG_02059	MGG_02059	hypothetical protein	0.185	-2.43525	7.15837e-08	4.9052e-07	yes	down
gene-MGG_01297	MGG_01297	hypothetical protein	0.185	-2.43383	4.19784e-08	2.99823e-07	yes	down
gene-MGG_13121	MGG_13121	hypothetical protein	5.399	2.43278	1.4936e-22	5.38566e-21	yes	up
gene-MGG_00669	MGG_00669	hypothetical protein	5.399	2.43272	4.0265e-09	3.348e-08	yes	up
gene-MGG_10011	MGG_10011	polyketide synthase	5.369	2.42478	2.63969e-09	2.25202e-08	yes	up
gene-MGG_13007	MGG_13007	hypothetical protein	0.186	-2.4244	8.14927e-14	1.23536e-12	yes	down
gene-MGG_09168	MGG_09168	hypothetical protein	5.357	2.42132	3.30905e-11	3.68694e-10	yes	up
gene-MGG_08785	MGG_08785	X-Pro dipeptidyl-peptidase	5.352	2.42011	5.60341e-08	3.91185e-07	yes	up
gene-MGG_10817	MGG_10817	4-hydroxy-2-oxovalerate aldolase	5.344	2.41803	6.7262e-07	3.92373e-06	yes	up
gene-MGG_09879	MGG_09879	hypothetical protein	0.187	-2.41758	1.99924e-12	2.62148e-11	yes	down
gene-MGG_04850	MGG_04850	hypothetical protein	0.187	-2.41542	8.554e-08	5.7658e-07	yes	down
gene-MGG_16482	MGG_16482	hypothetical protein	5.334	2.4151	9.86173e-15	1.67499e-13	yes	up
gene-MGG_09551	MGG_09551	chitin synthase 3	0.188	-2.41456	2.7856e-16	5.769e-15	yes	down
gene-MGG_06597	MGG_06597	hypothetical protein	0.188	-2.41218	2.9299e-11	3.2809e-10	yes	down
gene-MGG_04956	MGG_04956	hypothetical protein	0.189	-2.40647	2.90539e-28	1.62673e-26	yes	down
gene-MGG_08486	MGG_08486	beta-lactamase	5.292	2.40392	5.47909e-05	0.000224194	yes	up
gene-MGG_17811	MGG_17811	hypothetical protein	5.292	2.40386	4.29011e-06	2.15901e-05	yes	up
gene-MGG_10239	MGG_10239	hypothetical protein	5.285	2.40195	1.36449e-06	7.53377e-06	yes	up
gene-MGG_07645	MGG_07645	carboxypeptidase A	5.285	2.40184	0.0223464	0.0470223	yes	up
gene-MGG_13427	MGG_13427	NAD/NADP octopine/nopaline dehydrogenase	5.263	2.39588	6.05285e-06	2.96573e-05	yes	up
gene-MGG_08123	MGG_08123	beta-glucosidase	0.19	-2.39545	4.32773e-13	6.10374e-12	yes	down
gene-MGG_08546	MGG_08546	hypothetical protein	5.253	2.3931	3.83517e-07	2.31356e-06	yes	up
gene-MGG_04770	MGG_04770	hypothetical protein	0.191	-2.39118	8.66428e-08	5.8366e-07	yes	down
gene-MGG_18140	MGG_18140	hypothetical protein	5.238	2.38909	0.0230365	0.0482648	yes	up
gene-MGG_00939	MGG_00939	hypothetical protein	0.191	-2.3884	1.27972e-18	3.22592e-17	yes	down
gene-MGG_08156	MGG_08156	kinesin-II 85 kDa subunit	5.232	2.38738	2.88346e-11	3.2354e-10	yes	up
gene-MGG_03862	MGG_03862	hypothetical protein	0.191	-2.3861	3.59765e-19	9.61271e-18	yes	down
gene-MGG_09445	MGG_09445	hypothetical protein	5.226	2.38578	1.10886e-12	1.48854e-11	yes	up
gene-MGG_15060	MGG_15060	hypothetical protein	0.191	-2.38513	5.35205e-06	2.64094e-05	yes	down
gene-MGG_12793	MGG_12793	DNA repair and recombination protein RAD5C	0.192	-2.38457	5.6076e-08	3.91233e-07	yes	down
gene-MGG_05133	MGG_05133	hypothetical protein	0.192	-2.38299	2.50936e-19	6.80275e-18	yes	down
gene-MGG_11952	MGG_11952	hypothetical protein	5.21	2.38115	6.48316e-05	0.000261344	yes	up
gene-MGG_09488	MGG_09488	hypothetical protein	0.192	-2.37754	8.23213e-08	5.55893e-07	yes	down
gene-MGG_09677	MGG_09677	hypothetical protein	5.186	2.37458	1.53251e-22	5.50813e-21	yes	up
gene-MGG_14702	MGG_14702	hypothetical protein	0.193	-2.37453	3.64571e-09	3.05188e-08	yes	down
gene-MGG_03863	MGG_03863	hypothetical protein	0.193	-2.37356	4.65742e-11	5.05779e-10	yes	down
gene-MGG_09701	MGG_09701	hypothetical protein	0.193	-2.371	5.35896e-16	1.08169e-14	yes	down
gene-MGG_02919	MGG_02919	hypothetical protein	5.169	2.36979	1.38453e-06	7.62929e-06	yes	up
gene-MGG_17376	MGG_17376	hypothetical protein	0.193	-2.36977	4.28325e-10	4.06507e-09	yes	down
gene-MGG_17864	MGG_17864	glycosyl hydrolase family 88	5.162	2.36782	4.92199e-06	2.44935e-05	yes	up
gene-MGG_01628	MGG_01628	hypothetical protein	5.161	2.36774	0.000424203	0.00141257	yes	up
gene-MGG_09752	MGG_09752	hypothetical protein	0.194	-2.36687	1.17212e-20	3.55851e-19	yes	down
gene-MGG_09589	MGG_09589	polyketide synthase	5.151	2.36481	6.13334e-18	1.46333e-16	yes	up
gene-MGG_15876	MGG_15876	hypothetical protein	5.144	2.3629	1.54128e-14	2.56696e-13	yes	up
gene-MGG_08161	MGG_08161	hypothetical protein	0.194	-2.36247	0.00901207	0.0210552	yes	down
gene-MGG_07761	MGG_07761	hypothetical protein	0.195	-2.35979	3.71385e-16	7.62058e-15	yes	down
gene-MGG_01029	MGG_01029	acetyl-hydrolase	0.195	-2.35786	3.67194e-07	2.21869e-06	yes	down
gene-MGG_08268	MGG_08268	hypothetical protein	0.195	-2.35703	1.35025e-11	1.59369e-10	yes	down
gene-MGG_16784	MGG_16784	hypothetical protein	5.12	2.35613	0.00157451	0.00454588	yes	up
gene-MGG_04804	MGG_04804	hypothetical protein	0.196	-2.35408	3.57276e-25	1.65177e-23	yes	down
gene-MGG_03826	MGG_03826	hypothetical protein	5.111	2.35352	1.0404e-10	1.06742e-09	yes	up
gene-MGG_08252	MGG_08252	hypothetical protein	0.196	-2.35279	6.53662e-12	8.10133e-11	yes	down
gene-MGG_14372	MGG_14372	hypothetical protein	5.102	2.35111	6.12927e-06	2.99624e-05	yes	up
gene-MGG_16316	MGG_16316	hypothetical protein	5.102	2.35106	2.7876e-10	2.71736e-09	yes	up
gene-MGG_07576	MGG_07576	acetoin(diacetyl) reductase	5.1	2.35061	2.44787e-19	6.6685e-18	yes	up
gene-MGG_15725	MGG_15725	hypothetical protein	0.196	-2.34747	2.53387e-10	2.48963e-09	yes	down
gene-MGG_17293	MGG_17293	hypothetical protein	5.089	2.34744	0.0012417	0.00368638	yes	up
gene-MGG_06035	MGG_06035	FK506-binding protein 1B	5.084	2.34593	1.74605e-13	2.57334e-12	yes	up
gene-MGG_14348	MGG_14348	hypothetical protein	5.081	2.34504	4.74896e-07	2.82654e-06	yes	up
gene-MGG_08077	MGG_08077	hypothetical protein	5.08	2.34474	2.5721e-13	3.7511e-12	yes	up
gene-MGG_15508	MGG_15508	hypothetical protein	5.071	2.34234	0.00496669	0.0124665	yes	up
gene-MGG_03034	MGG_03034	hypothetical protein	0.197	-2.34234	2.74693e-05	0.000119556	yes	down
gene-MGG_06370	MGG_06370	DNA ligase 1	0.197	-2.34163	2.61206e-17	5.85585e-16	yes	down
gene-MGG_07429	MGG_07429	hypothetical protein	5.064	2.34042	8.71819e-10	7.96214e-09	yes	up
gene-MGG_03030	MGG_03030	hypothetical protein	0.198	-2.33985	5.86563e-13	8.08847e-12	yes	down
gene-MGG_09139	MGG_09139	laccase-1	5.055	2.3376	2.98917e-06	1.54908e-05	yes	up
gene-MGG_14603	MGG_14603	hypothetical protein	0.198	-2.33599	0.00101908	0.00309221	yes	down
gene-MGG_17652	MGG_17652	hypothetical protein	5.047	2.33544	2.46687e-15	4.52814e-14	yes	up
gene-MGG_05693	MGG_05693	MIF domain-containing protein	0.198	-2.33449	1.51259e-17	3.49653e-16	yes	down
gene-MGG_06519	MGG_06519	WD domain-containing protein	0.199	-2.3317	3.86197e-05	0.000162439	yes	down
gene-MGG_17810	MGG_17810	hypothetical protein	5.019	2.32751	5.3539e-19	1.40691e-17	yes	up
gene-MGG_09001	MGG_09001	hypothetical protein	5.017	2.32676	0.00323092	0.00856943	yes	up
gene-MGG_08523	MGG_08523	laccase-1	5.006	2.32373	5.17786e-09	4.2265e-08	yes	up
gene-MGG_15389	MGG_15389	hypothetical protein	5.003	2.32268	0.00429781	0.0110007	yes	up
gene-MGG_14657	MGG_14657	hypothetical protein	4.993	2.32	3.71124e-07	2.24001e-06	yes	up
gene-MGG_10327	MGG_10327	hypothetical protein	0.2	-2.32	5.43082e-08	3.80328e-07	yes	down
gene-MGG_10247	MGG_10247	hypothetical protein	4.978	2.31564	1.68003e-11	1.95192e-10	yes	up
gene-MGG_00246	MGG_00246	NADP-dependent alcohol dehydrogenase 6	4.976	2.31501	4.01584e-10	3.81779e-09	yes	up
gene-MGG_16027	MGG_16027	hypothetical protein	0.201	-2.31239	1.81647e-07	1.1552e-06	yes	down
gene-MGG_00052	MGG_00052	hypothetical protein	0.201	-2.31217	9.81949e-12	1.18408e-10	yes	down
gene-MGG_15330	MGG_15330	hypothetical protein	0.202	-2.30756	0.000317816	0.00109192	yes	down
gene-MGG_07088	MGG_07088	hypothetical protein	0.202	-2.30609	1.75261e-08	1.34026e-07	yes	down
gene-MGG_09773	MGG_09773	hypothetical protein	4.943	2.30535	7.36943e-08	5.02818e-07	yes	up
gene-MGG_05139	MGG_05139	hypothetical protein	4.943	2.30533	2.79535e-15	5.05614e-14	yes	up
gene-MGG_18072	MGG_18072	hypothetical protein	4.93	2.30168	0.00867137	0.0203746	yes	up
gene-MGG_00306	MGG_00306	hypothetical protein	0.203	-2.3002	4.44455e-23	1.65953e-21	yes	down
gene-MGG_15788	MGG_15788	hypothetical protein	4.924	2.29984	3.05446e-10	2.95168e-09	yes	up
gene-MGG_03944	MGG_03944	hypothetical protein	0.204	-2.29636	3.50503e-15	6.26854e-14	yes	down
gene-MGG_11754	MGG_11754	SMDR1	0.204	-2.29627	0.012504	0.0280865	yes	down
gene-MGG_04913	MGG_04913	hypothetical protein	4.911	2.29602	6.8489e-16	1.36269e-14	yes	up
gene-MGG_00760	MGG_00760	CMGC/DYRK/DYRK2 protein kinase	0.204	-2.29588	9.18061e-17	1.97854e-15	yes	down
gene-MGG_17953	MGG_17953	hypothetical protein	0.204	-2.29388	7.76284e-12	9.52572e-11	yes	down
gene-MGG_08551	MGG_08551	hypothetical protein	4.899	2.2924	2.05651e-12	2.68624e-11	yes	up
gene-MGG_13624	MGG_13624	ABC transporter CDR4	0.204	-2.29222	4.11013e-20	1.18948e-18	yes	down
gene-MGG_09322	MGG_09322	hypothetical protein	4.897	2.29185	1.06563e-09	9.59838e-09	yes	up
gene-MGG_10736	MGG_10736	hypothetical protein	0.204	-2.29133	1.24772e-21	4.20004e-20	yes	down
gene-MGG_02851	MGG_02851	hypothetical protein	4.888	2.28915	4.94334e-09	4.0499e-08	yes	up
gene-MGG_07083	MGG_07083	hypothetical protein	4.887	2.28884	1.2054e-24	5.28761e-23	yes	up
gene-MGG_04621	MGG_04621	hypothetical protein	0.205	-2.28872	1.10581e-14	1.86398e-13	yes	down
gene-MGG_02225	MGG_02225	2,3-dihydro-2,3-dihydroxybenzoate dehydrogenase	4.884	2.28793	4.97614e-15	8.82869e-14	yes	up
gene-MGG_04973	MGG_04973	carbonate dehydratase	0.205	-2.28775	8.42271e-06	4.01394e-05	yes	down
gene-MGG_09829	MGG_09829	hypothetical protein	0.205	-2.28731	2.40778e-13	3.52529e-12	yes	down
gene-MGG_11148	MGG_11148	hypothetical protein	0.205	-2.28379	8.44353e-15	1.45406e-13	yes	down
gene-MGG_03218	MGG_03218	hypothetical protein	0.206	-2.28263	2.49608e-14	4.03062e-13	yes	down
gene-MGG_17792	MGG_17792	hypothetical protein	4.864	2.2821	5.09208e-09	4.15953e-08	yes	up
gene-MGG_10699	MGG_10699	hypothetical protein	0.206	-2.2812	3.6198e-08	2.61217e-07	yes	down
gene-MGG_00552	MGG_00552	acid phosphatase	0.206	-2.28064	2.77653e-23	1.05584e-21	yes	down
gene-MGG_01373	MGG_01373	arabinose-proton symporter	4.844	2.27622	4.52858e-14	7.10668e-13	yes	up
gene-MGG_01864	MGG_01864	hypothetical protein	4.841	2.27541	7.19417e-06	3.47152e-05	yes	up
gene-MGG_00555	MGG_00555	hypothetical protein	0.207	-2.27536	1.9768e-18	4.97189e-17	yes	down
gene-MGG_08201	MGG_08201	hypothetical protein	4.839	2.27464	2.54647e-13	3.71859e-12	yes	up
gene-MGG_16574	MGG_16574	hypothetical protein	4.839	2.27459	2.87041e-08	2.11382e-07	yes	up
gene-MGG_14940	MGG_14940	ligninase C	0.207	-2.2744	2.46541e-06	1.30311e-05	yes	down
gene-MGG_09167	MGG_09167	hypothetical protein	0.207	-2.27409	9.84535e-22	3.33425e-20	yes	down
gene-MGG_16549	MGG_16549	hypothetical protein	4.833	2.27303	4.42205e-15	7.85814e-14	yes	up
gene-MGG_04435	MGG_04435	bifunctional purine biosynthesis protein ADE17	4.83	2.27197	1.6115e-17	3.70977e-16	yes	up
gene-MGG_15831	MGG_15831	hypothetical protein	4.828	2.27153	2.31965e-14	3.77307e-13	yes	up
gene-MGG_09830	MGG_09830	AAA family ATPase	0.207	-2.2696	2.94021e-10	2.85364e-09	yes	down
gene-MGG_07246	MGG_07246	hypothetical protein	4.818	2.26837	0.00612868	0.0150144	yes	up
gene-MGG_17186	MGG_17186	hypothetical protein	4.818	2.26835	1.52235e-11	1.78172e-10	yes	up
gene-MGG_05122	MGG_05122	hypothetical protein	0.208	-2.26818	7.66343e-12	9.4141e-11	yes	down
gene-MGG_04368	MGG_04368	stage V sporulation protein K	0.208	-2.26531	2.80447e-18	6.97487e-17	yes	down
gene-MGG_14234	MGG_14234	hypothetical protein	4.802	2.26354	1.32228e-19	3.66488e-18	yes	up
gene-MGG_06146	MGG_06146	hypothetical protein	0.209	-2.25792	7.23612e-19	1.88817e-17	yes	down
gene-MGG_01089	MGG_01089	DNA polymerase iota	0.209	-2.25731	7.74682e-14	1.17595e-12	yes	down
gene-MGG_05500	MGG_05500	hypothetical protein	4.78	2.25695	5.68413e-08	3.96076e-07	yes	up
gene-MGG_03977	MGG_03977	hypothetical protein	0.209	-2.25651	8.18673e-08	5.53163e-07	yes	down
gene-MGG_17429	MGG_17429	hypothetical protein	0.209	-2.25636	7.58952e-15	1.31308e-13	yes	down
gene-MGG_04633	MGG_04633	hypothetical protein	0.209	-2.2553	2.65316e-06	1.39244e-05	yes	down
gene-MGG_02319	MGG_02319	pantothenate transporter liz1	4.773	2.25489	1.6061e-06	8.75069e-06	yes	up
gene-MGG_12230	MGG_12230	hypothetical protein	4.771	2.25438	2.60774e-09	2.22647e-08	yes	up
gene-MGG_01236	MGG_01236	WD repeat-containing protein slp1	4.768	2.25332	3.0876e-18	7.66192e-17	yes	up
gene-MGG_13404	MGG_13404	3-oxoacyl-[acyl-carrier-protein] reductase	4.754	2.24908	3.08203e-10	2.97573e-09	yes	up
gene-MGG_11511	MGG_11511	hypothetical protein	4.751	2.24816	4.78321e-08	3.38593e-07	yes	up
gene-MGG_16868	MGG_16868	hypothetical protein	0.211	-2.24809	3.11828e-19	8.37201e-18	yes	down
gene-MGG_17528	MGG_17528	hypothetical protein	0.211	-2.24776	0.0162139	0.0352772	yes	down
gene-MGG_08709	MGG_08709	serine/threonine protein kinase	0.211	-2.24626	8.40982e-05	0.00033087	yes	down
gene-MGG_13617	MGG_13617	hypothetical protein	4.737	2.2439	8.77506e-10	8.00751e-09	yes	up
gene-MGG_04729	MGG_04729	hypothetical protein	0.211	-2.24344	4.73001e-07	2.81677e-06	yes	down
gene-MGG_06953	MGG_06953	hypothetical protein	0.211	-2.24317	4.7797e-11	5.18048e-10	yes	down
gene-MGG_04015	MGG_04015	mannan endo-1,6-alpha-mannosidase DCW1	4.734	2.24293	5.42787e-11	5.84887e-10	yes	up
gene-MGG_09250	MGG_09250	gamma-butyrobetaine dioxygenase	4.732	2.24254	8.85289e-12	1.07684e-10	yes	up
gene-MGG_01243	MGG_01243	hypothetical protein	0.212	-2.24086	5.76433e-27	2.97343e-25	yes	down
gene-MGG_08627	MGG_08627	hypothetical protein	0.212	-2.24045	3.98946e-16	8.17105e-15	yes	down
gene-MGG_16579	MGG_16579	hypothetical protein	4.721	2.23923	1.72097e-10	1.72437e-09	yes	up
gene-MGG_15190	MGG_15190	hypothetical protein	4.721	2.2392	0.0191884	0.0409966	yes	up
gene-MGG_15250	MGG_15250	QA-X	4.721	2.23895	2.85426e-06	1.4847e-05	yes	up
gene-MGG_07227	MGG_07227	hypothetical protein	0.212	-2.23803	0.000385272	0.00129571	yes	down
gene-MGG_00835	MGG_00835	flotillin domain-containing protein	0.212	-2.2374	1.19678e-10	1.2208e-09	yes	down
gene-MGG_13426	MGG_13426	hypothetical protein	4.713	2.23651	7.4334e-08	5.06562e-07	yes	up
gene-MGG_17084	MGG_17084	hypothetical protein	0.212	-2.23647	1.03305e-05	4.83419e-05	yes	down
gene-MGG_07697	MGG_07697	superoxide dismutase	4.709	2.23554	6.12418e-11	6.54853e-10	yes	up
gene-MGG_04733	MGG_04733	alkaline protease	4.702	2.2334	9.43481e-07	5.36067e-06	yes	up
gene-MGG_18016	MGG_18016	hypothetical protein	0.213	-2.23304	8.89162e-13	1.20377e-11	yes	down
gene-MGG_01683	MGG_01683	ubiquitin carboxyl-terminal hydrolase	4.701	2.23288	3.01313e-17	6.72791e-16	yes	up
gene-MGG_00072	MGG_00072	isoamyl alcohol oxidase	0.213	-2.23285	0.00231378	0.00637492	yes	down
gene-MGG_03178	MGG_03178	hypothetical protein	0.213	-2.2322	7.26048e-08	4.96601e-07	yes	down
gene-MGG_00937	MGG_00937	ATP-binding cassette sub-family A member 8-A	0.213	-2.23163	8.37527e-12	1.02098e-10	yes	down
gene-MGG_10483	MGG_10483	hypothetical protein	4.693	2.23039	0.0071487	0.0172032	yes	up
gene-MGG_02859	MGG_02859	initiation-specific alpha-1,6-mannosyltransferase	0.213	-2.23019	2.48182e-15	4.5481e-14	yes	down
gene-MGG_10487	MGG_10487	hypothetical protein	0.213	-2.22986	7.96443e-18	1.8761e-16	yes	down
gene-MGG_15739	MGG_15739	inorganic pyrophosphatase	4.69	2.22956	1.6116e-16	3.41378e-15	yes	up
gene-MGG_07605	MGG_07605	hypothetical protein	4.689	2.22926	0.000332262	0.00113595	yes	up
gene-MGG_09541	MGG_09541	gamma-glutamyltranspeptidase	4.686	2.22823	4.70272e-11	5.10202e-10	yes	up
gene-MGG_01659	MGG_01659	hypothetical protein	0.214	-2.22682	6.27895e-14	9.63637e-13	yes	down
gene-MGG_03097	MGG_03097	oxidoreductase	4.68	2.22652	2.68268e-07	1.65873e-06	yes	up
gene-MGG_05254	MGG_05254	histone-lysine N-methyltransferase	0.214	-2.22459	5.20823e-10	4.91364e-09	yes	down
gene-MGG_03824	MGG_03824	NAD-dependent methanol dehydrogenase	4.672	2.22408	3.69102e-14	5.85831e-13	yes	up
gene-MGG_16251	MGG_16251	hypothetical protein	0.214	-2.22291	2.23607e-05	9.90626e-05	yes	down
gene-MGG_04194	MGG_04194	acetyl esterase	0.214	-2.22204	9.18525e-05	0.000358843	yes	down
gene-MGG_15257	MGG_15257	hypothetical protein	4.664	2.22151	3.91839e-08	2.81487e-07	yes	up
gene-MGG_06764	MGG_06764	guanylate kinase	4.661	2.22063	2.5106e-14	4.04821e-13	yes	up
gene-MGG_00447	MGG_00447	brefeldin A resistance protein	0.215	-2.21977	1.67155e-16	3.53405e-15	yes	down
gene-MGG_03025	MGG_03025	hypothetical protein	0.215	-2.21752	0.00365888	0.00955854	yes	down
gene-MGG_08330	MGG_08330	dienelactone hydrolase	4.649	2.21697	2.16875e-06	1.1584e-05	yes	up
gene-MGG_08846	MGG_08846	hypothetical protein	0.215	-2.21646	3.77714e-13	5.35431e-12	yes	down
gene-MGG_09852	MGG_09852	sugar transporter STL1	4.647	2.21618	0.000230154	0.000820599	yes	up
gene-MGG_13279	MGG_13279	potassium/sodium efflux P-type ATPase	0.216	-2.2102	1.56188e-07	1.0065e-06	yes	down
gene-MGG_02631	MGG_02631	hypothetical protein	4.624	2.20923	0.0149321	0.0328217	yes	up
gene-MGG_18063	MGG_18063	hypothetical protein	4.623	2.20872	5.98366e-08	4.15131e-07	yes	up
gene-MGG_07208	MGG_07208	hypothetical protein	0.217	-2.20726	4.75749e-20	1.36267e-18	yes	down
gene-MGG_02332	MGG_02332	hypothetical protein	0.217	-2.20684	1.85906e-06	1.0026e-05	yes	down
gene-MGG_05962	MGG_05962	hypothetical protein	4.608	2.20419	2.69972e-13	3.93207e-12	yes	up
gene-MGG_17825	MGG_17825	hypothetical protein	4.607	2.20379	8.53804e-11	8.89073e-10	yes	up
gene-MGG_17655	MGG_17655	hypothetical protein	4.606	2.20351	3.90475e-06	1.9791e-05	yes	up
gene-MGG_16038	MGG_16038	hypothetical protein	0.217	-2.20327	8.96601e-15	1.53455e-13	yes	down
gene-MGG_15140	MGG_15140	tyrosine-protein phosphatase pmp1	0.217	-2.20287	4.47207e-12	5.67515e-11	yes	down
gene-MGG_07154	MGG_07154	hypothetical protein	4.603	2.20267	9.61516e-12	1.16195e-10	yes	up
gene-MGG_01088	MGG_01088	hypothetical protein	0.218	-2.19898	7.0697e-16	1.40411e-14	yes	down
gene-MGG_01783	MGG_01783	hypothetical protein	0.218	-2.19735	1.02255e-16	2.19947e-15	yes	down
gene-MGG_06036	MGG_06036	general amino acid permease	0.218	-2.19675	3.0049e-08	2.20703e-07	yes	down
gene-MGG_07517	MGG_07517	hypothetical protein	0.218	-2.19625	7.17287e-11	7.57537e-10	yes	down
gene-MGG_05863	MGG_05863	hypothetical protein	4.578	2.19462	0.00642746	0.015674	yes	up
gene-MGG_15702	MGG_15702	hypothetical protein	4.575	2.19363	0.000897187	0.00276145	yes	up
gene-MGG_02487	MGG_02487	plasma membrane calcium-transporting ATPase 3	0.219	-2.19318	4.13118e-20	1.19248e-18	yes	down
gene-MGG_03963	MGG_03963	hypothetical protein	0.219	-2.1924	1.7133e-07	1.09459e-06	yes	down
gene-MGG_05148	MGG_05148	hypothetical protein	0.219	-2.19151	5.47829e-08	3.83412e-07	yes	down
gene-MGG_02205	MGG_02205	alcohol dehydrogenase	4.566	2.19099	0.0161786	0.0352074	yes	up
gene-MGG_08206	MGG_08206	amidohydrolase	4.563	2.19007	3.3704e-09	2.83847e-08	yes	up
gene-MGG_17824	MGG_17824	hypothetical protein	4.55	2.18579	0.0108962	0.024868	yes	up
gene-MGG_10233	MGG_10233	hypothetical protein	4.546	2.18461	3.09577e-18	7.66514e-17	yes	up
gene-MGG_09519	MGG_09519	AGC/NDR protein kinase	0.22	-2.18372	3.27324e-07	1.99619e-06	yes	down
gene-MGG_11124	MGG_11124	Na(+)/H(+) antiporter	4.543	2.18369	1.4022e-08	1.08646e-07	yes	up
gene-MGG_00572	MGG_00572	cytochrome P450	4.542	2.18337	7.32413e-14	1.11788e-12	yes	up
gene-MGG_03372	MGG_03372	40S ribosomal protein S20	4.539	2.18236	5.44179e-11	5.85821e-10	yes	up
gene-MGG_07800	MGG_07800	hypothetical protein	4.539	2.1823	1.97418e-09	1.71444e-08	yes	up
gene-MGG_03508	MGG_03508	Cel3e	4.533	2.18057	1.38558e-09	1.22525e-08	yes	up
gene-MGG_14150	MGG_14150	hypothetical protein	0.221	-2.18039	1.66392e-12	2.20971e-11	yes	down
gene-MGG_02072	MGG_02072	amino-acid permease inda1	0.221	-2.1795	4.58816e-09	3.78116e-08	yes	down
gene-MGG_02216	MGG_02216	hypothetical protein	4.521	2.17656	4.93473e-18	1.19268e-16	yes	up
gene-MGG_15963	MGG_15963	hypothetical protein	4.519	2.1761	8.16675e-12	9.97741e-11	yes	up
gene-MGG_06552	MGG_06552	monooxygenase	4.516	2.17511	1.97357e-06	1.06076e-05	yes	up
gene-MGG_08415	MGG_08415	serin endopeptidase	4.512	2.17376	4.87409e-14	7.60604e-13	yes	up
gene-MGG_14041	MGG_14041	hypothetical protein	4.507	2.17216	6.60364e-07	3.86113e-06	yes	up
gene-MGG_01825	MGG_01825	hypothetical protein	0.222	-2.17177	9.43319e-08	6.30123e-07	yes	down
gene-MGG_03168	MGG_03168	hypothetical protein	0.222	-2.1703	5.93432e-05	0.000241491	yes	down
gene-MGG_05367	MGG_05367	glutathione transferase omega-1	0.222	-2.16947	2.11969e-21	6.96685e-20	yes	down
gene-MGG_07306	MGG_07306	mixed-linked glucanase	0.223	-2.16636	8.26168e-11	8.63524e-10	yes	down
gene-MGG_10639	MGG_10639	hypothetical protein	4.482	2.16422	2.72279e-20	8.04704e-19	yes	up
gene-MGG_08429	MGG_08429	hypothetical protein	4.475	2.16203	1.31693e-09	1.16825e-08	yes	up
gene-MGG_16855	MGG_16855	hypothetical protein	0.224	-2.15956	5.90412e-07	3.47833e-06	yes	down
gene-MGG_04824	MGG_04824	acylphosphatase	4.467	2.15923	8.01315e-08	5.41763e-07	yes	up
gene-MGG_14681	MGG_14681	hypothetical protein	0.224	-2.15833	2.87949e-15	5.17472e-14	yes	down
gene-MGG_07014	MGG_07014	DNA repair protein RAD16	0.224	-2.15757	2.39087e-05	0.000105293	yes	down
gene-MGG_04231	MGG_04231	hypothetical protein	4.461	2.15747	5.09935e-05	0.000210108	yes	up
gene-MGG_12580	MGG_12580	hypothetical protein	0.224	-2.15551	2.18015e-17	4.92724e-16	yes	down
gene-MGG_07388	MGG_07388	hypothetical protein	4.455	2.15544	0.00206623	0.00576581	yes	up
gene-MGG_14146	MGG_14146	hypothetical protein	0.224	-2.15536	1.67125e-05	7.55418e-05	yes	down
gene-MGG_01403	MGG_01403	fungal cellulose binding domain-containing protein	4.454	2.15509	0.000170996	0.00062983	yes	up
gene-MGG_09072	MGG_09072	alcohol oxidase	4.45	2.15394	3.67837e-06	1.87744e-05	yes	up
gene-MGG_02914	MGG_02914	2-deoxy-D-gluconate 3-dehydrogenase	4.45	2.15374	1.99636e-14	3.27109e-13	yes	up
gene-MGG_02646	MGG_02646	hypothetical protein	4.448	2.15309	0.0191316	0.0408988	yes	up
gene-MGG_08570	MGG_08570	tubulin folding cofactor B	4.444	2.15183	2.99356e-12	3.85598e-11	yes	up
gene-MGG_10008	MGG_10008	hypothetical protein	4.442	2.15115	0.0012833	0.00379372	yes	up
gene-MGG_02371	MGG_02371	alcohol dehydrogenase	0.225	-2.14954	1.39225e-07	9.03992e-07	yes	down
gene-MGG_04628	MGG_04628	cytochrome P450 51	0.225	-2.14881	7.34588e-07	4.25404e-06	yes	down
gene-MGG_00056	MGG_00056	short-chain dehydrogenase/reductase SDR	4.431	2.14774	1.55621e-09	1.36853e-08	yes	up
gene-MGG_12696	MGG_12696	cellulose-growth-specific protein	4.428	2.14678	0.00863472	0.0202982	yes	up
gene-MGG_07795	MGG_07795	pisatin demethylase	4.424	2.14543	1.73203e-11	1.99775e-10	yes	up
gene-MGG_13604	MGG_13604	hypothetical protein	4.422	2.14466	0.000805501	0.00251187	yes	up
gene-MGG_07549	MGG_07549	RING-4 protein	4.418	2.14349	8.86202e-07	5.05584e-06	yes	up
gene-MGG_10661	MGG_10661	hypothetical protein	0.227	-2.14223	1.66937e-12	2.2143e-11	yes	down
gene-MGG_04888	MGG_04888	MFS hexose transporter	0.227	-2.14168	0.000489492	0.0016074	yes	down
gene-MGG_05695	MGG_05695	hypothetical protein	0.227	-2.14101	2.40924e-14	3.90738e-13	yes	down
gene-MGG_16550	MGG_16550	hypothetical protein	4.407	2.13983	1.03211e-15	1.99547e-14	yes	up
gene-MGG_05515	MGG_05515	hypothetical protein	4.403	2.13855	1.66178e-08	1.2743e-07	yes	up
gene-MGG_09667	MGG_09667	hypothetical protein	4.398	2.13694	8.69136e-11	9.00829e-10	yes	up
gene-MGG_15514	MGG_15514	hypothetical protein	4.398	2.13685	0.000632026	0.00201662	yes	up
gene-MGG_00681	MGG_00681	hypothetical protein	4.388	2.13371	6.31898e-08	4.37033e-07	yes	up
gene-MGG_04070	MGG_04070	isoform CRA_b	0.228	-2.13274	5.08134e-09	4.1538e-08	yes	down
gene-MGG_05995	MGG_05995	hypothetical protein	4.384	2.13239	9.31896e-16	1.82481e-14	yes	up
gene-MGG_13563	MGG_13563	hypothetical protein	4.379	2.13067	1.18432e-08	9.27316e-08	yes	up
gene-MGG_12547	MGG_12547	hypothetical protein	4.377	2.13007	0.0121533	0.0273946	yes	up
gene-MGG_05864	MGG_05864	exo-beta-D-glucosaminidase	4.377	2.13003	9.1317e-17	1.97181e-15	yes	up
gene-MGG_05888	MGG_05888	hypothetical protein	4.376	2.12967	1.26394e-22	4.58723e-21	yes	up
gene-MGG_02368	MGG_02368	galactose oxidase	4.375	2.12923	8.08802e-13	1.10033e-11	yes	up
gene-MGG_16025	MGG_16025	hypothetical protein	0.229	-2.12756	1.57863e-10	1.58746e-09	yes	down
gene-MGG_04997	MGG_04997	OPT family small oligopeptide transporter	0.229	-2.12622	0.000972604	0.00296735	yes	down
gene-MGG_01732	MGG_01732	3-carboxymuconate cyclase	0.229	-2.12559	1.26877e-16	2.70818e-15	yes	down
gene-MGG_17606	MGG_17606	hypothetical protein	4.345	2.11949	0.000608367	0.00195175	yes	up
gene-MGG_11168	MGG_11168	hypothetical protein	4.345	2.11937	3.35283e-12	4.30382e-11	yes	up
gene-MGG_08136	MGG_08136	hypothetical protein	0.231	-2.11656	1.08672e-12	1.46058e-11	yes	down
gene-MGG_05429	MGG_05429	hypothetical protein	4.335	2.1161	8.50395e-05	0.000334455	yes	up
gene-MGG_15210	MGG_15210	hypothetical protein	4.328	2.11386	5.43331e-07	3.21668e-06	yes	up
gene-MGG_02081	MGG_02081	hypothetical protein	0.231	-2.1118	3.8721e-11	4.26313e-10	yes	down
gene-MGG_00297	MGG_00297	hypothetical protein	0.231	-2.11172	3.17221e-23	1.19408e-21	yes	down
gene-MGG_06197	MGG_06197	spermidine synthase	4.318	2.11044	5.34435e-13	7.44662e-12	yes	up
gene-MGG_11257	MGG_11257	peptidyl-prolyl cis-trans isomerase H	4.317	2.11	9.60816e-14	1.44473e-12	yes	up
gene-MGG_10309	MGG_10309	sugar transporter	0.232	-2.10985	1.23398e-08	9.6214e-08	yes	down
gene-MGG_09719	MGG_09719	hypothetical protein	0.232	-2.10977	3.18278e-14	5.09519e-13	yes	down
gene-MGG_03032	MGG_03032	hypothetical protein	0.232	-2.10774	2.95338e-08	2.17062e-07	yes	down
gene-MGG_09806	MGG_09806	hypothetical protein	4.31	2.10754	4.61079e-18	1.11925e-16	yes	up
gene-MGG_00587	MGG_00587	hypothetical protein	0.232	-2.10572	7.35135e-15	1.2795e-13	yes	down
gene-MGG_01547	MGG_01547	hypothetical protein	4.298	2.10354	5.19675e-09	4.23881e-08	yes	up
gene-MGG_01544	MGG_01544	hypothetical protein	0.233	-2.10343	9.90663e-06	4.65737e-05	yes	down
gene-MGG_06852	MGG_06852	histone-lysine N-methyltransferase	0.233	-2.10149	7.1941e-16	1.42374e-14	yes	down
gene-MGG_07224	MGG_07224	threonine dehydratase	4.285	2.09918	9.51845e-10	8.6434e-09	yes	up
gene-MGG_03849	MGG_03849	hypothetical protein	4.283	2.09867	8.12394e-06	3.88485e-05	yes	up
gene-MGG_08476	MGG_08476	hypothetical protein	4.283	2.09854	3.65353e-10	3.49722e-09	yes	up
gene-MGG_06275	MGG_06275	hypothetical protein	0.234	-2.09783	1.75701e-11	2.02447e-10	yes	down
gene-MGG_06847	MGG_06847	annexin A7	0.234	-2.09613	8.18055e-19	2.11971e-17	yes	down
gene-MGG_09351	MGG_09351	aspergillopepsin-F	4.275	2.09608	0.00217198	0.00602594	yes	up
gene-MGG_16947	MGG_16947	hypothetical protein	4.271	2.09474	0.00260762	0.00708637	yes	up
gene-MGG_02935	MGG_02935	hypothetical protein	0.234	-2.09459	0.0220831	0.0465211	yes	down
gene-MGG_14571	MGG_14571	hypothetical protein	4.263	2.09178	0.0020435	0.0057088	yes	up
gene-MGG_07908	MGG_07908	exoglucanase 3	4.262	2.09161	0.000273844	0.000957884	yes	up
gene-MGG_08371	MGG_08371	hypothetical protein	4.262	2.09157	2.2826e-06	1.21455e-05	yes	up
gene-MGG_15800	MGG_15800	hypothetical protein	4.259	2.09056	7.05047e-05	0.000282171	yes	up
gene-MGG_02257	MGG_02257	hypothetical protein	4.253	2.0886	5.88302e-08	4.08657e-07	yes	up
gene-MGG_09477	MGG_09477	hypothetical protein	0.235	-2.08646	6.26562e-15	1.10287e-13	yes	down
gene-MGG_05387	MGG_05387	hypothetical protein	4.246	2.08595	5.83296e-11	6.26116e-10	yes	up
gene-MGG_00375	MGG_00375	glucanase B	4.239	2.08381	0.00763203	0.0182599	yes	up
gene-MGG_04522	MGG_04522	hypothetical protein	4.238	2.0835	7.2326e-08	4.95302e-07	yes	up
gene-MGG_09461	MGG_09461	UV-damage endonuclease	0.236	-2.08324	6.13941e-05	0.000248837	yes	down
gene-MGG_14400	MGG_14400	P-glycoprotein 5	4.235	2.08241	9.70105e-05	0.000377802	yes	up
gene-MGG_10669	MGG_10669	endonuclease/exonuclease/phosphatase	0.236	-2.08146	0.000159308	0.000591671	yes	down
gene-MGG_02160	MGG_02160	hypothetical protein	4.231	2.08083	1.29418e-19	3.59596e-18	yes	up
gene-MGG_16382	MGG_16382	hypothetical protein	4.225	2.0788	3.48771e-06	1.78749e-05	yes	up
gene-MGG_09323	MGG_09323	phenylacetone monooxygenase	4.223	2.07811	9.61951e-08	6.41546e-07	yes	up
gene-MGG_13715	MGG_13715	beta-lactamase	4.218	2.07661	3.35337e-05	0.000142935	yes	up
gene-MGG_17936	MGG_17936	hypothetical protein	4.217	2.07611	1.99513e-09	1.72994e-08	yes	up
gene-MGG_12091	MGG_12091	hypothetical protein	0.237	-2.07538	2.68427e-06	1.40744e-05	yes	down
gene-MGG_08002	MGG_08002	uracil permease	4.208	2.07313	4.26121e-09	3.52475e-08	yes	up
gene-MGG_07015	MGG_07015	DNA repair protein Rad7	0.238	-2.07245	2.12574e-05	9.45507e-05	yes	down
gene-MGG_16461	MGG_16461	hypothetical protein	0.238	-2.07229	1.5013e-10	1.51517e-09	yes	down
gene-MGG_16490	MGG_16490	hypothetical protein	4.205	2.0722	5.95051e-09	4.82537e-08	yes	up
gene-MGG_17308	MGG_17308	hypothetical protein	4.203	2.07126	5.60897e-21	1.7602e-19	yes	up
gene-MGG_08337	MGG_08337	hypothetical protein	4.202	2.07101	1.54623e-21	5.15812e-20	yes	up
gene-MGG_10142	MGG_10142	hypothetical protein	0.238	-2.07072	4.01652e-18	9.81404e-17	yes	down
gene-MGG_05149	MGG_05149	hypothetical protein	0.238	-2.06817	7.96112e-12	9.74756e-11	yes	down
gene-MGG_12317	MGG_12317	hypothetical protein	0.239	-2.06636	2.64543e-08	1.9572e-07	yes	down
gene-MGG_08823	MGG_08823	hypothetical protein	0.239	-2.0652	3.30479e-10	3.1853e-09	yes	down
gene-MGG_09268	MGG_09268	hypothetical protein	0.239	-2.06451	2.18863e-09	1.88306e-08	yes	down
gene-MGG_00534	MGG_00534	ribulose-phosphate 3-epimerase	4.175	2.06164	5.26069e-17	1.15611e-15	yes	up
gene-MGG_03667	MGG_03667	FreB protein	0.24	-2.05974	1.01375e-13	1.52226e-12	yes	down
gene-MGG_07218	MGG_07218	transcription factor	0.24	-2.05909	2.25262e-09	1.93364e-08	yes	down
gene-MGG_08941	MGG_08941	hypothetical protein	4.161	2.05699	7.92975e-08	5.37102e-07	yes	up
gene-MGG_11261	MGG_11261	hypothetical protein	0.24	-2.05602	4.90611e-08	3.46412e-07	yes	down
gene-MGG_17979	MGG_17979	hypothetical protein	4.15	2.05312	1.42338e-15	2.71098e-14	yes	up
gene-MGG_02243	MGG_02243	amidohydrolase	4.147	2.0521	3.59817e-08	2.60161e-07	yes	up
gene-MGG_06076	MGG_06076	kinetochore protein SPC24	4.143	2.05062	1.64504e-14	2.72349e-13	yes	up
gene-MGG_05331	MGG_05331	protein-S-isoprenylcysteine O-methyltransferase	0.241	-2.05043	3.18024e-08	2.32967e-07	yes	down
gene-MGG_06157	MGG_06157	alpha/beta hydrolase	0.242	-2.04913	4.32676e-18	1.05259e-16	yes	down
gene-MGG_14587	MGG_14587	Ser/Thr protein phosphatase	0.242	-2.04886	5.16904e-11	5.58618e-10	yes	down
gene-MGG_16350	MGG_16350	hypothetical protein	4.134	2.0474	7.72561e-15	1.33455e-13	yes	up
gene-MGG_04519	MGG_04519	hypothetical protein	0.242	-2.04738	8.10979e-13	1.10194e-11	yes	down
gene-MGG_14715	MGG_14715	hypothetical protein	0.242	-2.04723	4.55646e-12	5.7691e-11	yes	down
gene-MGG_05926	MGG_05926	hypothetical protein	0.242	-2.04579	1.75402e-10	1.75591e-09	yes	down
gene-MGG_04880	MGG_04880	hypothetical protein	0.243	-2.04332	0.000257427	0.000905384	yes	down
gene-MGG_03627	MGG_03627	hypothetical protein	0.243	-2.04323	5.22053e-13	7.30743e-12	yes	down
gene-MGG_15825	MGG_15825	hypothetical protein	0.243	-2.04191	1.92422e-10	1.91085e-09	yes	down
gene-MGG_03153	MGG_03153	hypothetical protein	4.103	2.03658	9.44354e-12	1.14494e-10	yes	up
gene-MGG_06081	MGG_06081	hypothetical protein	4.102	2.03643	2.16492e-15	4.00689e-14	yes	up
gene-MGG_07702	MGG_07702	fructose-1,6-bisphosphatase	4.102	2.03641	1.39119e-06	7.66221e-06	yes	up
gene-MGG_02762	MGG_02762	ATP-dependent RNA helicase DED1	0.244	-2.03633	2.02896e-10	2.00948e-09	yes	down
gene-MGG_05186	MGG_05186	hypothetical protein	0.244	-2.03583	9.7888e-07	5.5392e-06	yes	down
gene-MGG_01964	MGG_01964	hypothetical protein	4.1	2.03574	0.000123896	0.000471627	yes	up
gene-MGG_10572	MGG_10572	hydrolase	4.099	2.03537	7.36018e-13	1.00622e-11	yes	up
gene-MGG_02479	MGG_02479	nuclear transport factor 2	4.095	2.03388	5.40662e-13	7.5113e-12	yes	up
gene-MGG_03893	MGG_03893	pre-mRNA-splicing factor ATP-dependent RNA helicase prp43	0.244	-2.03298	9.85004e-18	2.31051e-16	yes	down
gene-MGG_02302	MGG_02302	HhH-GPD family base excision DNA repair protein	4.092	2.03278	1.83268e-05	8.23708e-05	yes	up
gene-MGG_17053	MGG_17053	hypothetical protein	4.09	2.03194	0.0136958	0.0304405	yes	up
gene-MGG_06337	MGG_06337	hypothetical protein	0.245	-2.0315	5.19311e-11	5.60675e-10	yes	down
gene-MGG_02114	MGG_02114	hypothetical protein	0.245	-2.03065	9.31618e-07	5.29867e-06	yes	down
gene-MGG_17536	MGG_17536	hypothetical protein	4.085	2.03048	0.00313773	0.00835098	yes	up
gene-MGG_02186	MGG_02186	hypothetical protein	4.081	2.02885	2.80181e-13	4.07012e-12	yes	up
gene-MGG_06171	MGG_06171	hypothetical protein	4.081	2.0288	4.25456e-06	2.14305e-05	yes	up
gene-MGG_09433	MGG_09433	endoglucanase family 5 glycoside hydrolase	4.072	2.02567	3.93203e-09	3.27924e-08	yes	up
gene-MGG_01717	MGG_01717	hypothetical protein	4.071	2.02537	1.28676e-07	8.39899e-07	yes	up
gene-MGG_08888	MGG_08888	hypothetical protein	0.246	-2.02419	1.24943e-18	3.15672e-17	yes	down
gene-MGG_00715	MGG_00715	glucose-repressible protein	4.067	2.02391	1.89441e-07	1.20271e-06	yes	up
gene-MGG_00858	MGG_00858	hypothetical protein	4.065	2.02319	6.62007e-13	9.09505e-12	yes	up
gene-MGG_10692	MGG_10692	hypothetical protein	0.246	-2.02318	3.42153e-07	2.0798e-06	yes	down
gene-MGG_04217	MGG_04217	hypothetical protein	4.064	2.02272	1.37156e-17	3.19038e-16	yes	up
gene-MGG_15057	MGG_15057	hypothetical protein	0.246	-2.0226	1.52253e-05	6.92691e-05	yes	down
gene-MGG_04595	MGG_04595	hypothetical protein	0.246	-2.02209	2.39636e-05	0.000105493	yes	down
gene-MGG_02309	MGG_02309	carboxypeptidase S1	4.06	2.0214	0.000120525	0.000460526	yes	up
gene-MGG_09910	MGG_09910	hypothetical protein	0.247	-2.01997	5.96329e-14	9.18989e-13	yes	down
gene-MGG_01145	MGG_01145	hypothetical protein	4.055	2.01975	0.00419568	0.0107591	yes	up
gene-MGG_02351	MGG_02351	tyrocidine synthetase 1	4.053	2.01882	6.18219e-05	0.000250389	yes	up
gene-MGG_08786	MGG_08786	hypothetical protein	4.049	2.01773	0.00855616	0.0201379	yes	up
gene-MGG_02795	MGG_02795	RIP defective	0.247	-2.01773	0.00518328	0.0129286	yes	down
gene-MGG_06907	MGG_06907	hypothetical protein	4.049	2.01763	1.40567e-17	3.26291e-16	yes	up
gene-MGG_05955	MGG_05955	hypothetical protein	0.247	-2.01743	4.69752e-13	6.59191e-12	yes	down
gene-MGG_11496	MGG_11496	hypothetical protein	0.247	-2.01689	4.19452e-09	3.47474e-08	yes	down
gene-MGG_00839	MGG_00839	vacuolar protein sorting-associated protein 74	0.247	-2.01667	3.1815e-16	6.5645e-15	yes	down
gene-MGG_13908	MGG_13908	hypothetical protein	4.046	2.01654	0.00295263	0.00791584	yes	up
gene-MGG_08300	MGG_08300	hypothetical protein	4.044	2.01588	1.25277e-11	1.48493e-10	yes	up
gene-MGG_17680	MGG_17680	hypothetical protein	4.04	2.01433	3.00639e-10	2.90774e-09	yes	up
gene-MGG_05901	MGG_05901	hypothetical protein	0.248	-2.01202	3.49637e-10	3.35832e-09	yes	down
gene-MGG_05860	MGG_05860	hypothetical protein	0.248	-2.0114	8.63369e-11	8.9652e-10	yes	down
gene-MGG_15589	MGG_15589	hypothetical protein	4.03	2.01064	0.0108391	0.0247528	yes	up
gene-MGG_15428	MGG_15428	para-nitrobenzyl esterase	4.026	2.00925	1.24417e-07	8.13251e-07	yes	up
gene-MGG_09469	MGG_09469	hypothetical protein	4.025	2.00881	0.023575	0.0492358	yes	up
gene-MGG_04367	MGG_04367	hypothetical protein	0.249	-2.00851	1.20241e-06	6.69603e-06	yes	down
gene-MGG_15495	MGG_15495	hypothetical protein	4.023	2.00829	1.32308e-13	1.9761e-12	yes	up
gene-MGG_05432	MGG_05432	asparaginyl-tRNA synthetase	4.023	2.00819	0.00638006	0.0155653	yes	up
gene-MGG_12548	MGG_12548	hypothetical protein	4.023	2.0081	0.0011401	0.00341477	yes	up
gene-MGG_02303	MGG_02303	phosphoribulokinase/uridine kinase	4.018	2.00643	5.98865e-08	4.15218e-07	yes	up
gene-MGG_15731	MGG_15731	hypothetical protein	0.249	-2.00642	9.21779e-08	6.16845e-07	yes	down
gene-MGG_07747	MGG_07747	hypothetical protein	0.249	-2.00589	3.31462e-06	1.70742e-05	yes	down
gene-MGG_01494	MGG_01494	hypothetical protein	0.249	-2.00577	1.43579e-15	2.72531e-14	yes	down
gene-MGG_17195	MGG_17195	hypothetical protein	0.249	-2.00371	1.02319e-12	1.37852e-11	yes	down
gene-MGG_07930	MGG_07930	hypothetical protein	4.006	2.002	3.53351e-08	2.55818e-07	yes	up
gene-MGG_08071	MGG_08071	DNA polymerase delta catalytic subunit	0.25	-2.00175	4.06011e-06	2.0516e-05	yes	down
gene-MGG_16196	MGG_16196	hypothetical protein	4.003	2.00126	0.000247868	0.000874246	yes	up
gene-MGG_09107	MGG_09107	hypothetical protein	4.003	2.00103	2.05284e-05	9.15277e-05	yes	up
gene-MGG_15808	MGG_15808	hypothetical protein	4.002	2.00067	1.64436e-05	7.43866e-05	yes	up
gene-MGG_03620	MGG_03620	glucose transporter rco-3	0.25	-2.00048	4.09474e-11	4.49171e-10	yes	down
gene-MGG_09931	MGG_09931	lipid A export ATP-binding/permease msbA	0.25	-2.00046	4.57056e-16	9.29292e-15	yes	down
gene-MGG_04994	MGG_04994	plasma membrane H+-ATPase	4	1.99984	1.34056e-07	8.71953e-07	yes	up
gene-MGG_15751	MGG_15751	hypothetical protein	3.994	1.99798	0.0138054	0.0306292	yes	up
gene-MGG_03126	MGG_03126	2,4-dichlorophenol 6-monooxygenase	3.993	1.99731	3.58531e-11	3.97488e-10	yes	up
gene-MGG_10519	MGG_10519	maltose permease MAL31	3.992	1.99721	0.00663144	0.0160975	yes	up
gene-MGG_09215	MGG_09215	hypothetical protein	0.251	-1.99643	2.54037e-09	2.17228e-08	yes	down
gene-MGG_12537	MGG_12537	phosphoribosylaminoimidazole-succinocarboxamide synthase	3.986	1.99505	6.12893e-12	7.62998e-11	yes	up
gene-MGG_16900	MGG_16900	hypothetical protein	3.986	1.99483	6.52248e-10	6.05612e-09	yes	up
gene-MGG_00920	MGG_00920	YagE family protein	3.983	1.99386	5.93802e-10	5.5458e-09	yes	up
gene-MGG_15777	MGG_15777	hypothetical protein	3.982	1.99361	0.0153472	0.0335951	yes	up
gene-MGG_04311	MGG_04311	3',5'-bisphosphate nucleotidase	3.981	1.99324	6.14532e-17	1.34257e-15	yes	up
gene-MGG_07561	MGG_07561	hypothetical protein	3.979	1.99228	1.04553e-07	6.93e-07	yes	up
gene-MGG_04362	MGG_04362	hypothetical protein	0.252	-1.99049	1.62261e-15	3.04875e-14	yes	down
gene-MGG_01843	MGG_01843	phosphatidylethanolamine-binding protein	3.974	1.99042	7.77661e-06	3.72996e-05	yes	up
gene-MGG_05650	MGG_05650	PAP2 domain-containing protein	0.252	-1.98905	9.01801e-15	1.54108e-13	yes	down
gene-MGG_13255	MGG_13255	hypothetical protein	0.252	-1.98759	2.23085e-05	9.88706e-05	yes	down
gene-MGG_01013	MGG_01013	eukaryotic translation initiation factor 3 39 kDa subunit	0.252	-1.9865	1.42416e-11	1.67915e-10	yes	down
gene-MGG_09632	MGG_09632	hypothetical protein	3.962	1.98618	0.0198961	0.0423705	yes	up
gene-MGG_00184	MGG_00184	hypothetical protein	0.253	-1.98553	1.8931e-11	2.17228e-10	yes	down
gene-MGG_04452	MGG_04452	hypothetical protein	0.253	-1.98435	0.0226306	0.0475217	yes	down
gene-MGG_10076	MGG_10076	hypothetical protein	3.956	1.9841	3.44191e-07	2.08877e-06	yes	up
gene-MGG_06539	MGG_06539	hypothetical protein	0.253	-1.98351	0.0017441	0.00496748	yes	down
gene-MGG_03415	MGG_03415	hypothetical protein	0.253	-1.98338	2.03771e-17	4.6335e-16	yes	down
gene-MGG_13669	MGG_13669	peptide transporter PTR2	0.253	-1.98254	4.15338e-05	0.000174039	yes	down
gene-MGG_15216	MGG_15216	hypothetical protein	0.253	-1.98102	1.95326e-05	8.72972e-05	yes	down
gene-MGG_03213	MGG_03213	hypothetical protein	0.253	-1.9801	0.00450605	0.0114709	yes	down
gene-MGG_16077	MGG_16077	hypothetical protein	3.943	1.97933	7.66665e-08	5.21819e-07	yes	up
gene-MGG_07842	MGG_07842	hypothetical protein	3.939	1.97769	1.0636e-11	1.27394e-10	yes	up
gene-MGG_02328	MGG_02328	methionine permease	3.936	1.9769	8.611e-16	1.69213e-14	yes	up
gene-MGG_07135	MGG_07135	orotate phosphoribosyltransferase	3.935	1.97651	3.92501e-11	4.31287e-10	yes	up
gene-MGG_11084	MGG_11084	TPR domain-containing protein	3.932	1.97543	6.35534e-09	5.14243e-08	yes	up
gene-MGG_17905	MGG_17905	hypothetical protein	3.93	1.97464	0.00270788	0.0073311	yes	up
gene-MGG_03822	MGG_03822	peptidase family T4	3.93	1.97463	1.55466e-05	7.06447e-05	yes	up
gene-MGG_15018	MGG_15018	1-phosphatidylinositol-4,5-bisphosphate phosphodiesterase 1	0.255	-1.97341	1.02878e-15	1.99351e-14	yes	down
gene-MGG_03098	MGG_03098	thiazole biosynthetic enzyme	3.923	1.97195	8.77803e-07	5.01644e-06	yes	up
gene-MGG_07529	MGG_07529	60S ribosomal subunit assembly/export protein LOC1	0.255	-1.9715	2.90659e-11	3.25807e-10	yes	down
gene-MGG_05714	MGG_05714	hypothetical protein	3.922	1.97146	3.0057e-10	2.90774e-09	yes	up
gene-MGG_16521	MGG_16521	hypothetical protein	3.921	1.97139	0.00968561	0.0224406	yes	up
gene-MGG_14792	MGG_14792	hypothetical protein	0.255	-1.97066	1.06179e-09	9.57153e-09	yes	down
gene-MGG_03223	MGG_03223	hypothetical protein	3.914	1.9687	2.34071e-16	4.88394e-15	yes	up
gene-MGG_08489	MGG_08489	hypothetical protein	0.256	-1.96629	1.74955e-13	2.57509e-12	yes	down
gene-MGG_07402	MGG_07402	hypothetical protein	3.905	1.9654	3.29948e-08	2.4091e-07	yes	up
gene-MGG_02660	MGG_02660	nascent polypeptide-associated complex subunit alpha	3.904	1.965	2.095e-11	2.38676e-10	yes	up
gene-MGG_16826	MGG_16826	hypothetical protein	0.256	-1.96309	1.6098e-08	1.23956e-07	yes	down
gene-MGG_12922	MGG_12922	phospholipid-transporting ATPase 1	0.257	-1.962	3.12239e-14	5.0057e-13	yes	down
gene-MGG_17060	MGG_17060	hypothetical protein	0.257	-1.96178	7.83492e-08	5.31867e-07	yes	down
gene-MGG_01728	MGG_01728	methylenetetrahydrofolate reductase 1	3.895	1.96162	1.07143e-11	1.28089e-10	yes	up
gene-MGG_03645	MGG_03645	adenylosuccinate lyase	3.895	1.96159	2.2255e-12	2.90018e-11	yes	up
gene-MGG_06224	MGG_06224	hypothetical protein	3.893	1.9608	0.00159928	0.00460443	yes	up
gene-MGG_14463	MGG_14463	hypothetical protein	0.257	-1.9602	8.02935e-22	2.7612e-20	yes	down
gene-MGG_10271	MGG_10271	hypothetical protein	3.888	1.95894	0.00909299	0.0212132	yes	up
gene-MGG_08256	MGG_08256	mitochondrial peroxiredoxin PRX1	3.885	1.95809	2.53836e-13	3.7116e-12	yes	up
gene-MGG_03200	MGG_03200	zinc metalloprotease mde10	0.257	-1.95789	1.65162e-12	2.19599e-11	yes	down
gene-MGG_05850	MGG_05850	fumarylacetoacetate hydrolase	3.884	1.95761	1.14164e-16	2.44618e-15	yes	up
gene-MGG_00032	MGG_00032	hypothetical protein	0.258	-1.95707	2.58649e-08	1.92124e-07	yes	down
gene-MGG_08994	MGG_08994	hypothetical protein	3.882	1.95683	9.31454e-10	8.47205e-09	yes	up
gene-MGG_13762	MGG_13762	multidrug resistance protein 3	3.881	1.95645	1.43103e-10	1.45082e-09	yes	up
gene-MGG_04382	MGG_04382	hypothetical protein	0.258	-1.95608	5.35453e-07	3.1751e-06	yes	down
gene-MGG_14917	MGG_14917	hypothetical protein	0.258	-1.9553	2.80254e-16	5.79331e-15	yes	down
gene-MGG_01189	MGG_01189	hypothetical protein	0.258	-1.9539	7.37876e-10	6.81144e-09	yes	down
gene-MGG_09668	MGG_09668	gut esterase 1	3.873	1.95332	2.40018e-08	1.79002e-07	yes	up
gene-MGG_10605	MGG_10605	kelch repeats protein	3.872	1.9531	5.17434e-12	6.51441e-11	yes	up
gene-MGG_15576	MGG_15576	DNA repair protein rhp51	0.258	-1.95292	3.22858e-05	0.000138145	yes	down
gene-MGG_09273	MGG_09273	hypothetical protein	3.87	1.95245	8.00122e-10	7.36774e-09	yes	up
gene-MGG_08163	MGG_08163	30S ribosomal protein S14p/S29e	3.87	1.95237	0.000343879	0.00117028	yes	up
gene-MGG_05597	MGG_05597	hypothetical protein	3.869	1.95212	2.86594e-15	5.16704e-14	yes	up
gene-MGG_01924	MGG_01924	benzoate 4-monooxygenase cytochrome P450	3.869	1.95206	8.66901e-06	4.1225e-05	yes	up
gene-MGG_13464	MGG_13464	laccase	0.258	-1.95179	3.51876e-06	1.80009e-05	yes	down
gene-MGG_07485	MGG_07485	dicarboxylic amino acid permease	3.864	1.94992	0.000208989	0.000750903	yes	up
gene-MGG_13907	MGG_13907	hypothetical protein	3.861	1.94908	1.50084e-10	1.51517e-09	yes	up
gene-MGG_05506	MGG_05506	glyoxylate reductase	3.86	1.94857	7.92392e-06	3.79589e-05	yes	up
gene-MGG_02060	MGG_02060	aromatic amino acid aminotransferase	0.259	-1.94808	0.0123264	0.0277567	yes	down
gene-MGG_01214	MGG_01214	hypothetical protein	0.259	-1.94723	0.000350727	0.00119104	yes	down
gene-MGG_16880	MGG_16880	cript family protein	0.259	-1.94718	2.49072e-15	4.55691e-14	yes	down
gene-MGG_06260	MGG_06260	hypothetical protein	3.854	1.94649	0.00382222	0.00993171	yes	up
gene-MGG_08112	MGG_08112	hypothetical protein	0.26	-1.94605	8.64448e-19	2.21928e-17	yes	down
gene-MGG_11899	MGG_11899	SH3 domain-containing protein	3.852	1.94579	6.81009e-14	1.04228e-12	yes	up
gene-MGG_08615	MGG_08615	dihydrodipicolinate synthase	3.852	1.94577	0.000852594	0.00264025	yes	up
gene-MGG_07812	MGG_07812	hypothetical protein	0.26	-1.94536	0.0181198	0.0389675	yes	down
gene-MGG_08452	MGG_08452	hypothetical protein	0.26	-1.9427	1.31693e-05	6.04585e-05	yes	down
gene-MGG_13049	MGG_13049	hypothetical protein	3.843	1.94234	1.23541e-14	2.06992e-13	yes	up
gene-MGG_16361	MGG_16361	H/K ATPase alpha subunit	3.843	1.94215	6.8745e-08	4.72521e-07	yes	up
gene-MGG_13016	MGG_13016	hypothetical protein	3.838	1.94051	0.00825335	0.0195159	yes	up
gene-MGG_06011	MGG_06011	S-(hydroxymethyl)glutathione dehydrogenase	3.838	1.94047	9.4775e-11	9.78668e-10	yes	up
gene-MGG_05674	MGG_05674	hypothetical protein	0.261	-1.93653	6.63075e-11	7.0496e-10	yes	down
gene-MGG_03598	MGG_03598	PNG1	0.261	-1.93533	6.39698e-14	9.804e-13	yes	down
gene-MGG_06578	MGG_06578	hypothetical protein	0.262	-1.93442	0.000725424	0.00228712	yes	down
gene-MGG_15574	MGG_15574	hypothetical protein	0.262	-1.93396	0.00245669	0.00671881	yes	down
gene-MGG_08649	MGG_08649	farnesyl pyrophosphate synthase	3.814	1.93128	3.4292e-11	3.8056e-10	yes	up
gene-MGG_15015	MGG_15015	hypothetical protein	0.262	-1.93121	0.0159331	0.0347615	yes	down
gene-MGG_00836	MGG_00836	hypothetical protein	0.262	-1.92998	2.44377e-05	0.00010741	yes	down
gene-MGG_17950	MGG_17950	hypothetical protein	3.81	1.92968	0.0149745	0.032889	yes	up
gene-MGG_10103	MGG_10103	hypothetical protein	3.809	1.92925	8.18702e-12	9.99121e-11	yes	up
gene-MGG_13202	MGG_13202	hypothetical protein	0.263	-1.92844	3.44352e-13	4.90635e-12	yes	down
gene-MGG_16302	MGG_16302	hypothetical protein	3.803	1.92724	0.00441408	0.0112596	yes	up
gene-MGG_07734	MGG_07734	M-phase inducer phosphatase	0.263	-1.92519	2.00856e-12	2.62898e-11	yes	down
gene-MGG_16398	MGG_16398	hypothetical protein	3.794	1.92354	3.56274e-14	5.67087e-13	yes	up
gene-MGG_05013	MGG_05013	hypothetical protein	0.264	-1.92349	7.94283e-09	6.33947e-08	yes	down
gene-MGG_09015	MGG_09015	hypothetical protein	3.783	1.91963	0.000495465	0.00162462	yes	up
gene-MGG_14602	MGG_14602	endo-1,6-beta-D-glucanase	0.265	-1.91791	5.33928e-10	5.02877e-09	yes	down
gene-MGG_07016	MGG_07016	hypothetical protein	0.265	-1.91759	0.00464601	0.0117619	yes	down
gene-MGG_00832	MGG_00832	cytochrome P450	0.265	-1.91719	0.000325937	0.00111673	yes	down
gene-MGG_08773	MGG_08773	hypothetical protein	0.265	-1.91536	2.16065e-09	1.86043e-08	yes	down
gene-MGG_03549	MGG_03549	DNA repair protein rhp54	0.265	-1.9139	5.57498e-07	3.29705e-06	yes	down
gene-MGG_15901	MGG_15901	hypothetical protein	0.265	-1.91388	1.72226e-17	3.9559e-16	yes	down
gene-MGG_06880	MGG_06880	phytanoyl-CoA dioxygenase	3.763	1.91197	2.77094e-07	1.70762e-06	yes	up
gene-MGG_00601	MGG_00601	hypothetical protein	0.266	-1.91075	9.71649e-13	1.31226e-11	yes	down
gene-MGG_01463	MGG_01463	phosphate metabolism protein 7	0.266	-1.90999	5.32256e-13	7.43157e-12	yes	down
gene-MGG_10170	MGG_10170	hypothetical protein	3.758	1.90993	9.61466e-07	5.45173e-06	yes	up
gene-MGG_16399	MGG_16399	hypothetical protein	3.758	1.90981	5.97979e-11	6.40642e-10	yes	up
gene-MGG_07931	MGG_07931	hypothetical protein	3.756	1.90928	6.03767e-12	7.53323e-11	yes	up
gene-MGG_00787	MGG_00787	hypothetical protein	0.266	-1.90876	7.95493e-08	5.3848e-07	yes	down
gene-MGG_00532	MGG_00532	hypothetical protein	0.266	-1.90856	5.62278e-11	6.04137e-10	yes	down
gene-MGG_00176	MGG_00176	hypothetical protein	0.266	-1.90828	3.65307e-05	0.00015441	yes	down
gene-MGG_04929	MGG_04929	hypothetical protein	0.267	-1.90641	2.23952e-10	2.20821e-09	yes	down
gene-MGG_01257	MGG_01257	tRNA-dihydrouridine synthase 4	3.747	1.90574	0.0015603	0.0045097	yes	up
gene-MGG_12989	MGG_12989	CobW domain-containing protein	0.267	-1.90573	1.85357e-06	1.00012e-05	yes	down
gene-MGG_08918	MGG_08918	ATP-binding cassette sub-family G member 2	0.267	-1.90405	1.71284e-08	1.31075e-07	yes	down
gene-MGG_06586	MGG_06586	hypothetical protein	3.741	1.90329	5.72417e-13	7.90318e-12	yes	up
gene-MGG_02061	MGG_02061	CAMK protein kinase	0.267	-1.90287	2.11503e-14	3.46018e-13	yes	down
gene-MGG_10300	MGG_10300	hypothetical protein	0.267	-1.90278	5.88567e-14	9.08285e-13	yes	down
gene-MGG_06751	MGG_06751	hypothetical protein	0.268	-1.90199	5.58053e-08	3.89832e-07	yes	down
gene-MGG_10727	MGG_10727	hypothetical protein	3.735	1.90126	3.49919e-16	7.19336e-15	yes	up
gene-MGG_16183	MGG_16183	structure-specific endonuclease subunit SLX4	0.268	-1.89992	2.62807e-08	1.94565e-07	yes	down
gene-MGG_10244	MGG_10244	hypothetical protein	3.732	1.89992	1.63656e-07	1.05159e-06	yes	up
gene-MGG_17465	MGG_17465	hypothetical protein	3.73	1.89901	1.44388e-11	1.69881e-10	yes	up
gene-MGG_06634	MGG_06634	hypothetical protein	0.268	-1.89851	1.18722e-14	1.99518e-13	yes	down
gene-MGG_16410	MGG_16410	hypothetical protein	3.726	1.89759	1.92835e-10	1.91323e-09	yes	up
gene-MGG_06695	MGG_06695	UDP-galactopyranose mutase	3.725	1.89737	2.18753e-08	1.64575e-07	yes	up
gene-MGG_06442	MGG_06442	catalase-3	0.269	-1.8967	9.59103e-09	7.57896e-08	yes	down
gene-MGG_12630	MGG_12630	ectonucleotide pyrophosphatase/phosphodiesterase 1	0.269	-1.89649	4.56324e-13	6.41155e-12	yes	down
gene-MGG_15302	MGG_15302	hypothetical protein	3.719	1.8949	5.70564e-13	7.89718e-12	yes	up
gene-MGG_15241	MGG_15241	alpha/beta hydrolase fold protein	3.716	1.89383	6.62681e-09	5.33882e-08	yes	up
gene-MGG_05028	MGG_05028	hypothetical protein	3.715	1.89348	6.94883e-08	4.76748e-07	yes	up
gene-MGG_09757	MGG_09757	neutral alpha-glucosidase ab	3.711	1.89168	8.49331e-15	1.46038e-13	yes	up
gene-MGG_06141	MGG_06141	solute carrier family 25 member 38	0.27	-1.89153	8.02817e-09	6.39842e-08	yes	down
gene-MGG_00695	MGG_00695	alpha-1,2-mannosidase subfamily	0.27	-1.8898	6.92019e-09	5.5591e-08	yes	down
gene-MGG_07462	MGG_07462	dihydrodipicolinate synthase	3.702	1.88832	1.0454e-05	4.88996e-05	yes	up
gene-MGG_08954	MGG_08954	glycosyltransferase family 28 domain-containing protein	3.702	1.88825	3.88221e-06	1.97064e-05	yes	up
gene-MGG_14652	MGG_14652	hypothetical protein	0.271	-1.88522	4.6381e-06	2.31531e-05	yes	down
gene-MGG_00981	MGG_00981	aspartic endopeptidase	3.69	1.88359	0.00108411	0.00326376	yes	up
gene-MGG_05366	MGG_05366	feruloyl esterase B	0.271	-1.88317	5.39321e-09	4.38942e-08	yes	down
gene-MGG_05078	MGG_05078	potassium/sodium efflux P-type ATPase	0.272	-1.87983	1.00395e-08	7.91648e-08	yes	down
gene-MGG_12095	MGG_12095	NADPH-dependent methylglyoxal reductase GRE2	3.68	1.87965	3.38587e-11	3.76125e-10	yes	up
gene-MGG_10328	MGG_10328	allantoate permease	0.272	-1.87963	3.50862e-06	1.79655e-05	yes	down
gene-MGG_00202	MGG_00202	hypothetical protein	3.679	1.87919	1.59731e-07	1.02815e-06	yes	up
gene-MGG_00385	MGG_00385	L-aminoadipate-semialdehyde dehydrogenase	3.677	1.8787	1.47614e-05	6.7296e-05	yes	up
gene-MGG_15306	MGG_15306	hypothetical protein	0.272	-1.87864	2.84978e-06	1.48375e-05	yes	down
gene-MGG_06329	MGG_06329	S-(hydroxymethyl)glutathione dehydrogenase	3.674	1.87742	3.51267e-06	1.7978e-05	yes	up
gene-MGG_11100	MGG_11100	hypothetical protein	0.272	-1.87702	2.32294e-08	1.73706e-07	yes	down
gene-MGG_14629	MGG_14629	hypothetical protein	0.272	-1.87652	5.20237e-08	3.65709e-07	yes	down
gene-MGG_10474	MGG_10474	hypothetical protein	0.273	-1.87565	4.45764e-14	7.01512e-13	yes	down
gene-MGG_03526	MGG_03526	hypothetical protein	3.669	1.87558	0.00254686	0.00693648	yes	up
gene-MGG_18138	MGG_18138	hypothetical protein	3.669	1.87542	9.24873e-15	1.57809e-13	yes	up
gene-MGG_06980	MGG_06980	hypothetical protein	0.273	-1.87173	0.00051327	0.00167955	yes	down
gene-MGG_17132	MGG_17132	hypothetical protein	0.273	-1.87139	2.95366e-05	0.000127755	yes	down
gene-MGG_03940	MGG_03940	hypothetical protein	3.658	1.87103	4.87371e-09	3.9958e-08	yes	up
gene-MGG_15768	MGG_15768	hypothetical protein	3.657	1.87086	8.83747e-07	5.04442e-06	yes	up
gene-MGG_07023	MGG_07023	hypothetical protein	3.656	1.87044	1.65962e-06	9.02021e-06	yes	up
gene-MGG_09129	MGG_09129	hypothetical protein	3.656	1.87021	2.90714e-09	2.46322e-08	yes	up
gene-MGG_18107	MGG_18107	hypothetical protein	3.649	1.86748	0.000304528	0.0010509	yes	up
gene-MGG_03728	MGG_03728	ubiquitin-conjugating enzyme E2-20 kDa	3.645	1.86593	7.99313e-15	1.37863e-13	yes	up
gene-MGG_04333	MGG_04333	hypothetical protein	3.643	1.86523	0.0001211	0.000462247	yes	up
gene-MGG_09985	MGG_09985	hypothetical protein	0.275	-1.8651	9.76137e-05	0.000379885	yes	down
gene-MGG_02067	MGG_02067	hypothetical protein	0.275	-1.86501	0.0021642	0.00601184	yes	down
gene-MGG_04109	MGG_04109	hypothetical protein	0.275	-1.86444	2.50369e-06	1.32021e-05	yes	down
gene-MGG_18028	MGG_18028	hypothetical protein	3.634	1.86143	0.0200696	0.0427154	yes	up
gene-MGG_01758	MGG_01758	leucine carboxyl methyltransferase 1	0.275	-1.8611	3.08328e-06	1.59415e-05	yes	down
gene-MGG_11518	MGG_11518	G/U mismatch-specific uracil DNA glycosylase	0.276	-1.8577	9.74256e-08	6.49232e-07	yes	down
gene-MGG_06781	MGG_06781	hypothetical protein	0.276	-1.85648	4.30834e-18	1.0504e-16	yes	down
gene-MGG_05190	MGG_05190	heavy metal tolerance protein	0.276	-1.85643	4.54843e-13	6.4069e-12	yes	down
gene-MGG_05865	MGG_05865	glyoxal oxidase	3.618	1.85534	2.76558e-05	0.000120273	yes	up
gene-MGG_15050	MGG_15050	hypothetical protein	3.617	1.85481	0.000770205	0.00241328	yes	up
gene-MGG_16047	MGG_16047	hypothetical protein	3.616	1.85429	2.93645e-07	1.80264e-06	yes	up
gene-MGG_00730	MGG_00730	RING finger protein	0.277	-1.85381	4.68484e-09	3.84944e-08	yes	down
gene-MGG_17252	MGG_17252	hypothetical protein	0.277	-1.85332	4.93624e-11	5.34495e-10	yes	down
gene-MGG_13511	MGG_13511	transcription elongation factor S-II	0.277	-1.85259	8.85449e-08	5.95393e-07	yes	down
gene-MGG_14936	MGG_14936	haloacid dehalogenase	3.611	1.85228	9.77584e-06	4.60171e-05	yes	up
gene-MGG_08616	MGG_08616	glycosyl hydrolase	3.604	1.84969	2.92034e-13	4.2203e-12	yes	up
gene-MGG_02958	MGG_02958	hypothetical protein	0.278	-1.84864	1.52799e-10	1.53932e-09	yes	down
gene-MGG_14737	MGG_14737	hypothetical protein	3.598	1.84733	0.000297713	0.00103112	yes	up
gene-MGG_02633	MGG_02633	ethanolaminephosphotransferase	3.598	1.84728	5.1645e-12	6.50937e-11	yes	up
gene-MGG_05082	MGG_05082	hypothetical protein	0.278	-1.84681	2.33827e-10	2.30354e-09	yes	down
gene-MGG_15841	MGG_15841	hypothetical protein	0.278	-1.84678	0.00364913	0.0095398	yes	down
gene-MGG_16925	MGG_16925	hypothetical protein	3.595	1.84602	0.00103148	0.00312303	yes	up
gene-MGG_16940	MGG_16940	hypothetical protein	3.594	1.84577	0.00144711	0.00421976	yes	up
gene-MGG_08697	MGG_08697	hypothetical protein	3.594	1.84572	5.19176e-13	7.27631e-12	yes	up
gene-MGG_03401	MGG_03401	hypothetical protein	0.278	-1.8454	1.91015e-10	1.89856e-09	yes	down
gene-MGG_04237	MGG_04237	hypothetical protein	0.279	-1.8438	1.51175e-11	1.77305e-10	yes	down
gene-MGG_10083	MGG_10083	endoglucanase 3	3.59	1.84379	0.00024331	0.00086117	yes	up
gene-MGG_14903	MGG_14903	beta-glucosidase 2	3.588	1.84304	3.63651e-12	4.65189e-11	yes	up
gene-MGG_10887	MGG_10887	hypothetical protein	3.587	1.84274	1.70911e-11	1.98157e-10	yes	up
gene-MGG_09131	MGG_09131	alpha/beta hydrolase	3.584	1.84137	3.93463e-08	2.82472e-07	yes	up
gene-MGG_00919	MGG_00919	GMP synthase	3.579	1.83973	1.14877e-11	1.36602e-10	yes	up
gene-MGG_02743	MGG_02743	WD repeat-containing protein 23	0.279	-1.83945	0.000404697	0.00135613	yes	down
gene-MGG_02157	MGG_02157	hypothetical protein	0.279	-1.83943	9.71615e-10	8.80858e-09	yes	down
gene-MGG_18130	MGG_18130	hypothetical protein	3.578	1.83909	0.000457169	0.00151285	yes	up
gene-MGG_02082	MGG_02082	hypothetical protein	0.28	-1.83814	1.65351e-09	1.44838e-08	yes	down
gene-MGG_10827	MGG_10827	hypothetical protein	3.573	1.83707	1.42288e-09	1.25524e-08	yes	up
gene-MGG_08276	MGG_08276	hypothetical protein	0.28	-1.83696	1.78551e-12	2.35155e-11	yes	down
gene-MGG_09750	MGG_09750	diphosphomevalonate decarboxylase	3.571	1.83642	2.62532e-08	1.9449e-07	yes	up
gene-MGG_05981	MGG_05981	glutamine amidotransferase subunit pdxT	0.28	-1.83624	1.21568e-14	2.03993e-13	yes	down
gene-MGG_16820	MGG_16820	hypothetical protein	0.28	-1.83579	0.00180834	0.00513209	yes	down
gene-MGG_00797	MGG_00797	hypothetical protein	0.281	-1.8339	8.19439e-05	0.000323307	yes	down
gene-MGG_08318	MGG_08318	oxidoreductase ucpA	3.562	1.8325	0.000203646	0.0007336	yes	up
gene-MGG_03727	MGG_03727	50S ribosomal protein L31e	3.561	1.83221	2.20412e-11	2.5034e-10	yes	up
gene-MGG_00756	MGG_00756	hypothetical protein	0.281	-1.83196	1.3313e-11	1.57466e-10	yes	down
gene-MGG_10687	MGG_10687	hypothetical protein	3.56	1.83173	1.77468e-10	1.775e-09	yes	up
gene-MGG_06730	MGG_06730	prefoldin subunit 4	3.559	1.83164	1.51616e-10	1.52879e-09	yes	up
gene-MGG_01372	MGG_01372	hypothetical protein	0.281	-1.83143	6.99324e-11	7.41377e-10	yes	down
gene-MGG_17024	MGG_17024	hypothetical protein	3.558	1.83086	8.49901e-08	5.7322e-07	yes	up
gene-MGG_04426	MGG_04426	endoribonuclease L-PSP	3.551	1.82807	1.08919e-06	6.13225e-06	yes	up
gene-MGG_00290	MGG_00290	hypothetical protein	3.549	1.82748	5.85545e-09	4.75521e-08	yes	up
gene-MGG_03611	MGG_03611	hypothetical protein	3.549	1.82735	7.38477e-08	5.03556e-07	yes	up
gene-MGG_02882	MGG_02882	hypothetical protein	0.282	-1.82711	1.37675e-08	1.06823e-07	yes	down
gene-MGG_01086	MGG_01086	hypothetical protein	3.547	1.82656	3.69136e-07	2.22922e-06	yes	up
gene-MGG_15327	MGG_15327	hypothetical protein	0.282	-1.82588	0.0142662	0.0314946	yes	down
gene-MGG_17861	MGG_17861	hypothetical protein	0.282	-1.82521	4.44574e-11	4.84682e-10	yes	down
gene-MGG_03648	MGG_03648	NAD(P)H-dependent D-xylose reductase xyl1	3.542	1.82463	0.00370939	0.00967689	yes	up
gene-MGG_03295	MGG_03295	hypothetical protein	0.283	-1.82262	0.000646671	0.00205687	yes	down
gene-MGG_03292	MGG_03292	hypothetical protein	0.283	-1.82248	5.89122e-18	1.40858e-16	yes	down
gene-MGG_08731	MGG_08731	hypothetical protein	0.283	-1.82097	1.49714e-17	3.46802e-16	yes	down
gene-MGG_05622	MGG_05622	hypothetical protein	0.283	-1.82068	2.17516e-15	4.01918e-14	yes	down
gene-MGG_05035	MGG_05035	hypothetical protein	0.283	-1.82039	1.8413e-09	1.6053e-08	yes	down
gene-MGG_11450	MGG_11450	homoserine dehydrogenase	3.53	1.8196	1.99969e-11	2.28988e-10	yes	up
[truncated: 1,977 more rows]
